# Supplementary material for: The potential of VKORC1 polymorphisms in Mustelidae for evolving anticoagulant resistance through selection along the food chain
Source: PLoS One. 2019 Aug 29;14(8):e0221706. doi: 10.1371/journal.pone.0221706 (PMC6715177; doi:10.1371/journal.pone.0221706)
Supplement: S1 Table — (XLSX) [file pone.0221706.s001.xlsx]

## Sheet: Table S1
S1 Table: Nonsynonymous exon 3 specific vkorc1-polymorphisms of humans, rodents and mustelids
	Published sequences (for references, see below) and nonsynonymous polymorphisms ( *associated with AR resistance effects)										Sequences and nonsynonymous polymorphisms of Mustelidae detected in this study
	Sequences			Polymorphisms							Sequence	Polymorphisms
Position	H. sapiens	R. norvegicus	M. musculus	Homo sapiens	Rattus norvegicus	Rattus tanezumi	Rattus flavipectus	Mus musculus	Mastomys natalensis		Mustelidea	Martes martes	Martes foina	Mustela erminea	Mustela nivalis	Mustela putorius
100	R	R	R						H		R
101	W	W	W								W
102	A	A	A								A
103	S	S	S		Y						S
104	V	I	I								I
105	L	L	L								L
106	M	L	L								L
107	L	I	V								V
108	L	L	L						V		L
109	S	S	S								S
110	S	S	S								S
111	L	L	L	P							L
112	V	V	V	M	L*						V
113	S	S	S								S
114	L	V	V								L
115	A	A	A		D						V
116	G	G	G								G
117	S	S	S								S
118	V	L	V								V
119	Y	Y	Y								Y
120	L	L	L		Q*						L
121	A	A	A								A
122	W	W	W								W
123	I	I	I	N*	S						I			T		T
124	L	L	L					Q			L
125	F	F	F								F				F/L
126	F	F	F								F
127	V	V	V								I	V	V		I/V; V	I/V; V
128	L	L	L	R*	S; Q*			S*			L
129	Y	Y	Y								Y
130	D	D	D	E							D
131	F	F	F								F
132	C	C	C								C
133	I	I	I								I
134	V	V	V								V				I/V; I
135	C	C	C								C
136	I	I	I								I
137	T	T	T								T
138	T	T	T								T
139	Y	Y	Y	H*; C*	C*; F*; S*		C*	C*			Y
140	A	A	A						T		A
141	I	I	I		V						I
142	N	N	N								N
143	V	A	V	M	V*	V					V
144	S	G	G								G
145	L	L	L								L
146	M	M	M								V or L	V; V/M; M	V/L; L	V/L; L	V; V/ L; V/M; M	V;V/L; L
147	W	L	L								V
148	L	L	L								L
149	S	S	S								S
150	F	F	F								F
151	R	Q	Q	Q							R
152	K	K	K								K
153	V	V	V								V
154	Q	P	P								R				R/W; W
155	E	E	E		K						E
156	P	H	H								P
157	Q	K	K								Q
158	G	V	T								G
159	K	K	K								K
160	A	K	K								V
161	K	P	H								K
References: Oldenburg J, Müller CR, Trost S, Watzka M, Bevans G (2014) Comperative genetics of warfarin resistance. Hamostaseologie 34: 143-159; Gryseels S, Leirs H, Makundi R, Goüy de Bellocq J (2015) Polymorphism in vkorc1 gene of natal multimammate mice, Mastomys natalensis, in Tanzania. Journal of Heredity 106: 637–643; Rost S, Pelz HJ, Menzel S, MacNicoll AD, León V, Song KJ, Jäkel T, Old…
