# Supplementary material for: The potential of VKORC1 polymorphisms in Mustelidae for evolving anticoagulant resistance through selection along the food chain
Source: PLoS One. 2019 Aug 29;14(8):e0221706. doi: 10.1371/journal.pone.0221706 (PMC6715177; doi:10.1371/journal.pone.0221706)
Supplement: S2 Table — (XLSX) [file pone.0221706.s002.xlsx]

## Sheet: S2 Table
S2 Table. Sample information of the individual mustelids.
LabID	Species	VKOR sample	Date of death	Cause of death	Coor N	Coor E	Location
Mm1	Martes martes	Liver	25.10.2000	traffic	56.699	9.243	Lovnsvej, Farsø
Mm2	Martes martes	Liver	28.06.2000	traffic	56.257	10.668	Ebeltoftvej near Stubbe Sø
Mm3	Martes martes	Liver	24.05.2000	traffic	56.283	10.685	Ebeltoftvej btw Tirstrup and Ebeltoft
Mm4	Martes martes	Liver	16.06.2000	traffic	56.347	9.934	Bidstrup Gods
Mm5	Martes martes	Liver	02.08.2001	traffic	56.296	10.554	Road no. 401 near Essig
Mm6	Martes martes	Liver	01.06.2001	traffic	56.486	9.206	Jordbro Stream near Sparkær
Mm7	Martes martes	Liver	17.09.2001	traffic	56.285	10.331	Road no. A15 near Løgten
Mm8	Martes martes	Liver	06.05.2001	traffic	56.201	9.716	Overholt Plantage
Mm9	Martes martes	Liver	04.07.2001	traffic	56.404	9.791	Ulstrup Skovvej
Mm10	Martes martes	Liver	01.08.2000	traffic	56.433	10.356	Klibo Skov near Auning
Mm11	Martes martes	Liver	26.04.2002	traffic	56.438	10.533	Georgsmindevej, Løvenholm
Mm12	Martes martes	Muscle	28.03.2002	traffic	56.025	9.377	Road no. A13 near Hampen Lake
Mm13	Martes martes	Muscle	13.09.2002	traffic	56.263	10.326	Road no. A15 near Skødstrup
Mm14	Martes martes	Liver	May 2002	found dead	55.938	9.287	Diagonalvej near Skjern Stream
Mm15	Martes martes	Liver	02.10.2002	traffic	56.701	9.218	Tingvej, Hvalpsund
Mm16	Martes martes	Liver	23.05.2003	traffic	56.401	9.435	Road no. A26 near Rindsholm
Mm17	Martes martes	Liver	05.07.2003	traffic	56.437	10.341	Road no. A16 near Gl. Estrup
Mm18	Martes martes	Liver	Sep 2003	traffic	56.789	10.023	Siem Skov
Mm19	Martes martes	Liver	29.05.2003	traffic	55.985	9.054	Road no. A18 near Brande
Mm20	Martes martes	Liver	04.12.2003	traffic	56.248	10.172	Trige Skov
Mf21	Martes foina	Liver	Jan 2000	traffic	56.329	10.393	Road no. 414 near Ommestrup
Mf22	Martes foina	Liver	12.05.2000	traffic	56.492	8.194	Road 750 m west of Ramme
Mf23	Martes foina	Liver	16.03.2001	traffic	56.596	9.197	Hald west of Virksund
Mf24	Martes foina	Liver	27.02.2001	traffic	56.532	9.207	Road no. A26 near Jordbro Å
Mf25	Martes foina	Liver	14.04.2001	traffic	57.022	9.964	Road no. E45 near Vejgård
Mf26	Martes foina	Liver	28.06.2001	culled	56.649	9.448	Ettrupvej, Ålestrup
Mf27	Martes foina	Liver	26.10.2001	culled	55.943	9.673	Degnemosen, Horsens
Mf28	Martes foina	Liver	24.09.2001	traffic	56.448	8.268	Bøvlingbjerg 500 m west of Road no. A28
Mf29	Martes foina	Liver	27.02.2002	culled	55.665	8.337	Kabbelvej, Lemvig
Mf30	Martes foina	Liver	28.01.2002	culled	56.617	10.129	Kondrupvej, Enslev
Mf31	Martes foina	Liver	06.01.2000	culled	56.535	9.744	Bavnehøjvej, Tjele
Mf32	Martes foina	Liver	30.06.2002	traffic	57.077	9.278	Road no. A29 near Skerping
Mf33	Martes foina	Liver	10.07.2002	traffic	57.109	9.584	Road no. A11, Halvrimmen
Mf34	Martes foina	Liver	28.05.2003	traffic	56.296	10.686	Ebeltoftvej, Tirstrup
Mf35	Martes foina	Liver	02.07.2003	traffic	56.309	9.598	Road no. A26, Ans
Mf36	Martes foina	Liver	09.11.2002	traffic	56.288	10.331	Road no. A15 near Løgten
Mf37	Martes foina	Liver	08.12.2003	traffic	56.584	10.222	Tørring near Havndal
Mf38	Martes foina	Liver	08.06.2003	traffic	56.047	8.997	Road no. 184 near Høgild
Mf39	Martes foina	Liver	Jan 2003	traffic	56.822	9.367	Hornumbrovej, Års
Mf40	Martes foina	Liver	22.12.2000	found dead	56.135	10.209	Strandveje, Århus C
Mf41	Martes foina	Liver	04.10.2012	traffic	56.519	10.108	Mejlby, Spenstrup
Mf42	Martes foina	Liver	02.10.2012	culled	55.82	10.037	Snaptunvej, Juelsminde
Mf43	Martes foina	Liver	16.08.2012	traffic	56.244	9.987	Kroghsgaardvej, Aalborg Ø
Mf44	Martes foina	Liver	29.10.2012	culled	56.449	10.161	Bøgevej, Randers Ø
Mf45	Martes foina	Liver	23.12.2012	traffic	56.696	9.554	Boldrupvej, Simested
Mf46	Martes foina	Liver	07.01.2013	culled	56.707	9.49	Testrupvej, Aalestrup
Mf47	Martes foina	Liver	07.03.2013	found dead	56.227	10.573	Strandkær, Femmøller
Mf48	Martes foina	Liver	01.05.2013	traffic	56.3	9.34	Road no. 186, Kjellerup
Mf49	Martes foina	Liver	05.07.2013	traffic	56.298	10.504	Grenåvej, Kalø
Mf50	Martes foina	Liver	Spring 2013	traffic	55.28	8.854	Toftlundvej, Ribe
Mn51	Mustela nivalis	Liver	06.12.2000	predated	56.21	10.152	Nymølle, Lisbjerg
Mn52	Mustela nivalis	Liver	21.04.2001	found dead	56.415	10.562	Nimtofte near Liedeches Skov
Mn53	Mustela nivalis	Liver	June 2000	predated	56.583	9.425	Ugelris, Skals
Mn54	Mustela nivalis	Muscle	29.10.2001	predated	56.341	10.385	Stationsvej, Mørke
Mn55	Mustela nivalis	Liver	01.08.2000	predated	56.395	10.304	Oustrup, Auning
Mn56	Mustela nivalis	Liver	01.07.2001	predated	55.859	9.485	Tørring, Vejle
Mn57	Mustela nivalis	Liver	08.11.2001	predated	56.524	9.404	Løgstørvej, Skals
Mn58	Mustela nivalis	Liver	21.07.2000	traffic	55.728	9.517	Road no. 442, Vejle
Mn59	Mustela nivalis	Liver	01.07.2001	found dead	56.145	10.089	Brabrand, Årslev Enge
Mn60	Mustela nivalis	Liver	01.08.2000	predated	56.007	9.984	Nissumgårdsvej, Skanderborg
Mn61	Mustela nivalis	Liver	01.09.2002	traffic	56.405	10.11	Brusgaard, Randers
Mn62	Mustela nivalis	Liver	31.10.2002	predated	56.534	9.477	Sødalvej, Tjele
Mn63	Mustela nivalis	Liver	01.11.2002	predated	56.052	9.798	Boes, Ry
Mn64	Mustela nivalis	Liver	21.11.2002	traffic	55.86	9.484	Tørring, Vejle
Mn65	Mustela nivalis	Liver	30.05.2003	mole trap	56.772	9.287	Fragtrupvej, Farsø
Mn66	Mustela nivalis	Liver	04.04.2002	traffic	56.32	9.768	Katvad Møllevej btw Borridssø og Thorsø
Mn67	Mustela nivalis	Liver	05.12.2003	predated	56.341	10.385	Stationsvej, Mørke
Mn68	Mustela nivalis	Muscle	16.08.2003	predated	56.518	8.955	Flyndersøvej, Skive
Mn69	Mustela nivalis	Liver	Oct 2003	predated	55.829	9.316	Ris near Givskud
Mn70	Mustela nivalis	Liver	08.07.2003	traffic	56.539	10.016	Hastrupvej btw Hastrup and Spentrup
Me71	Mustela erminea	Liver	30.08.2000	traffic	56.673	9.85	Valsgård near Hobro
Me72	Mustela erminea	Liver	23.08.2000	traffic	56.588	10.127	Gjerlev near Randers
Me73	Mustela erminea	Liver	June 2000	traffic	56.682	9.107	Mogenstrup, Roslev
Me74	Mustela erminea	Muscle	30.06.2000	traffic	56.332	10.379	Mørke
Me75	Mustela erminea	Liver	08.08.2001	traffic	56.545	9.883	Purhus
Me76	Mustela erminea	Liver	24.04.2001	traffic	55.93	9.724	Nim Skov
Me77	Mustela erminea	Liver	18.02.2001	found dead	56.367	9.724	Danstrupvej, Ulstrup
Me78	Mustela erminea	Liver	27.04.2002	found dead	55.936	8.631	Sønderskovvej near Gjaldbæk Bro
Me79	Mustela erminea	Liver	2000-04-01	traffic	56.805	9.817	Road no. 180, Rold Skov
Me80	Mustela erminea	Liver	16.12.2001	traffic	56.479	10.304	Bode, Allingåbo
Me81	Mustela erminea	Liver	04.11.2001	traffic	55.875	9.608	Rask Mølle
Me82	Mustela erminea	Liver	06.05.2002	traffic	56.739	9.499	Testrupvej near Lerkenfeld Å
Me83	Mustela erminea	Liver	22.06.2002	traffic	56.463	10.34	Allingåbro
Me84	Mustela erminea	Muscle	Aug 2002	traffic	56.542	10.042	Spentrup
Me85	Mustela erminea	Liver	June 2002	found dead	55.943	9.673	Degnemosen, Horsens
Me86	Mustela erminea	Liver	11.06.2003	traffic	56.558	9.412	Ejstrupvej, Skals
Me87	Mustela erminea	Liver	Sep 2003	traffic	56.438	10.339	Landevej ved Gl. Estrup
Me88	Mustela erminea	Liver	Summer 2003	traffic	56.863	9.5	Kelddalsvej, Års
Me89	Mustela erminea	Liver	18.04.2003	traffic	55.842	8.346	Road no. 423 near Hemmet
Me90	Mustela erminea	Liver	03.01.2003	traffic	56.407	10.896	Grenå
Mp91	Mustela putorius	Liver	09.11.2000	traffic	56.685	9.914	Road no. 541 near Kielstrup
Mp92	Mustela putorius	Liver	09.11.2000	culled	56.736	9.498	Testrupvej, Ålestrup
Mp93	Mustela putorius	Liver	04.08.2000	traffic	56.684	10.155	Ajstrupvej, Hadsund
Mp94	Mustela putorius	Liver	12.10.2000	traffic	56.491	9.009	Fly, Hagebro
Mp95	Mustela putorius	Muscle	25.10.2000	traffic	56.317	10.445	Road no. A15 near Rønde
Mp96	Mustela putorius	Liver	06.12.2001	traffic	56.227	10.641	Kystvejen, Egsmark
Mp97	Mustela putorius	Liver	04.08.2001	traffic	56.438	10.387	Road no. A16 near Gl. Estrup
Mp98	Mustela putorius	Liver	18.01.2002	culled	56.555	10.003	Hvidsten, Spentrup
Mp99	Mustela putorius	Liver	28.05.2001	found dead	56.077	9.963	Gl. Randersvej, Jeksen, Skanderborg
Mp100	Mustela putorius	Liver	14.09.2001	traffic	55.924	10.148	Ørting, Odder
Mp101	Mustela putorius	Liver	20.09.2001	traffic	56.727	9.533	Road no. A13 near Skatskov
Mp102	Mustela putorius	Liver	05.02.2002	culled	56.414	8.315	Engvej, Bækmarksbro
Mp103	Mustela putorius	Liver	05.07.2002	traffic	56.463	10.636	Stenvad Djursland
Mp104	Mustela putorius	Liver	12.11.2002	traffic	56.325	9.87	Hammelvej, Bøstrup
Mp105	Mustela putorius	Liver	10.11.2002	traffic	56.497	9.727	Road no. A16, Hammershøj
Mp106	Mustela putorius	Liver	19.04.2003	traffic	56.691	9.41	Glerupvej, Gedsted
Mp107	Mustela putorius	Liver	28.04.2003	traffic	56.264	10.326	Road no. A15 near Løgten
Mp108	Mustela putorius	Liver	18.12.2003	traffic	56.395	10.72	Lyngbyvej, Fannerup
Mp109	Mustela putorius	Liver	24.09.2003	traffic	56.58	9.343	Nr. Rind, Skals
Mp110	Mustela putorius	Liver	Feb 2003	found dead	56.491	8.965	Bærsholmvej, Skive
Mp111	Mustela putorius	Liver	12.10.2012	traffic	56.569	9.821	Handest
Mp112	Mustela putorius	Liver	31.08.2012	traffic	56.597	10.21	Udbyhøjvej, Knejstrup
Mp113	Mustela putorius	Liver	22.07.2012	traffic	56.442	10.091	Grenåvej, Over Romalt
Mp114	Mustela putorius	Liver	22.02.2013	traffic	56.562	9.04	Skive
Mp115	Mustela putorius	Liver	02.03.2013	traffic	56.259	9.488	Tingskrivervej, Hinge
Mp116	Mustela putorius	Liver	31.10.2012	traffic	56.211	10.684	Dråbyvej, Ebeltoft
Mp117	Mustela putorius	Liver	17.04.2013	found dead	56.215	10.255	Near Egå Engsø
Mp118	Mustela putorius	Liver	28.06.2013	traffic	56.233	10.296	Grenåvej, Egå
Mp119	Mustela putorius	Liver	14.05.2012	found dead	56.035	10.216	Malling Bjergevej, Malling
Mp120	Mustela putorius	Liver	12.08.2013	traffic	56.126	9.352	Road no. A13 south of Pårup
