# Supplementary material for: The potential of VKORC1 polymorphisms in Mustelidae for evolving anticoagulant resistance through selection along the food chain
Source: PLoS One. 2019 Aug 29;14(8):e0221706. doi: 10.1371/journal.pone.0221706 (PMC6715177; doi:10.1371/journal.pone.0221706)
Supplement: S3 Table — (XLSX) [file pone.0221706.s003.xlsx]

## Sheet: S3a Table ARanalysed corrected
S3 Table
S3a Hepatic anticoagulant rodenticide concentrations (ng/g wet weight) in the analysed mustelids. Values are corrected for highest detection limit for Mustela nivalis and recovery rates.
LabID	Species	Jour. No.	Coumatetralyl	Bromadiolone	Difenacoum	Flocoumafen	Brodifacoum
Mf21	Martes foina	2001-4001	0	137.233	16.8577	0	0
Mf23	Martes foina	2001-4005	0	27.7864	0	0	0
Mf24	Martes foina	2001-4008	28.2873	497.495	0	0	0
Mf25	Martes foina	2001-4018	0	105.255	4.52941	0	400.333
Mf26	Martes foina	2001-4026	0	2354.92	0	0	4.9
Mf27	Martes foina	2001-4037	0	709.013	0	0	0
Mf28	Martes foina	2002-4008	24.6278	0	0	0	0
Mf29	Martes foina	2002-4040	22.7024	1089.56	0	0	0
Mf30	Martes foina	2002-4058	0	1098.06	35.0758	0	190.117
Mf31	Martes foina	2002-4069	0	167.962	0	0	0
Mf32	Martes foina	2002-4082	0	712.286	0	0	0
Mf33	Martes foina	2002-4089	0	33.7938	6.01227	0	0
Mf34	Martes foina	2003-4059	0	918.823	25.3166	0	0
Mf35	Martes foina	2003-4129	0	144.066	7.50385	0	0
Mf36	Martes foina	2003-4130	0	235.899	0	0	0
Mf37	Martes foina	2003-4133	11.7229	680.5	0	0	66.795
Mf38	Martes foina	2004-4003	0	188.032	0	0	0
Mf39	Martes foina	2004-4014	0	553.584	0	5.17	0
Mf41	Martes foina	2012-4002	0	1190.16	21.8029	3.78985	29.7049
Mf42	Martes foina	2012-4003	0	1177.33	0	0	115.746
Mf43	Martes foina	2012-4004	0	1105.41	196.97	0	22.9324
Mf44	Martes foina	2012-4005	0	1978.33	0	152.245	5.24432
Mf45	Martes foina	2013-4004	11.3636	1269.68	5.42593	2.60345	16.1538
Mf46	Martes foina	2013-4005	0	1550.76	8.7037	0	10.1538
Mf47	Martes foina	2013-4008	0	1539.78	0	2.16331	44.359
Mf48	Martes foina	2013-4013	0	290.47	505.23	380.01	53.71
Mf49	Martes foina	2013-4016	5.51136	1686.22	32.037	244.828	14.1744
Mf50	Martes foina	2013-4025	4.04283	128.586	0	0	0
Mn51	Mustela nivalis	2001-5023	0	0	27.9856	4.13127	70.9481
Mn52	Mustela nivalis	2001-5035	0	0	23.077	0	6.16546
Mn53	Mustela nivalis	2001-5036	0	0	24.8818	0	204.327
Mn54	Mustela nivalis	2001-5045	0	0	43.2237	0	11.3129
Mn55	Mustela nivalis	2001-5047	9.22993	20.7997	34.0477	0	5.40151
Mn56	Mustela nivalis	2001-5049	9.74634	27.4858	308.045	22.2049	57.3499
Mn57	Mustela nivalis	2001-5051	7.97297	1987.89	42.9714	8.22549	9.86743
Mn58	Mustela nivalis	2001-5053	0	0	0	0	0
Mn59	Mustela nivalis	2002-5003	87.2933	0	131.017	62.2328	67.3385
Mn60	Mustela nivalis	2002-5004	0	0	74.4245	0	17.1946
Mn61	Mustela nivalis	2002-5025	12.0249	88.8998	0	23.1797	0
Mn62	Mustela nivalis	2002-5044	0	0	0	0	0
Mn63	Mustela nivalis	2002-5045	0	0	15.0568	0	0
Mn64	Mustela nivalis	2003-5008	0	0	132.671	0	0
Mn65	Mustela nivalis	2003-5009	11.2593	0	6.43414	0	0
Mn66	Mustela nivalis	2003-5013	0	0	27.6887	0	0
Mn67	Mustela nivalis	2003-5014	10.8066	0	16.9225	0	0
Mn68	Mustela nivalis	2003-5015	0	0	341.189	21.9853	66.5599
Mn69	Mustela nivalis	2003-5021	0	0	63.5955	0	187.516
Mn70	Mustela nivalis	2003-5024	21.1568	0	276.594	0	29.5824
Me71	Mustela erminea	2001-6000	0	0	66.4683	10.6719	13.0514
Me72	Mustela erminea	2001-6003	0	15.1612	76.549	11.3729	12.3076
Me73	Mustela erminea	2001-6010	0	218.869	15.6314	0	0
Me74	Mustela erminea	2001-6013	0	0	30.1737	0	6.77272
Me75	Mustela erminea	2001-6015	0	0	0	0	0
Me76	Mustela erminea	2002-6006	0	0	6.19516	3.17961	0
Me77	Mustela erminea	2002-6007	118.901	1070.53	31.3008	0	4.98724
Me78	Mustela erminea	2002-6012	0	0	0	0	0
Me79	Mustela erminea	2002-6014	0	27.0806	110.928	10.7316	406.874
Me80	Mustela erminea	2002-6015	0	1592.43	143.142	5.89054	21.6262
Me81	Mustela erminea	2002-6019	19.0228	36.6716	373.648	3.9288	121.396
Me82	Mustela erminea	2002-6023	0	0	79.0943	6.75338	0
Me83	Mustela erminea	2002-6025	0	14.38	0	0	0
Me84	Mustela erminea	2003-6001	0	0	121.172	12.5791	18.9267
Me85	Mustela erminea	2003-6010	0	319.615	49.0169	8.80821	17.4226
Me86	Mustela erminea	2003-6014	0	0	24.0095	20.6161	0
Me87	Mustela erminea	2003-6017	0	0	39.7481	0	6.78636
Me88	Mustela erminea	2003-6020	0	778.425	264.646	0	37.7432
Me89	Mustela erminea	2003-6023	12.8602	58.5893	0	110.577	0
Me90	Mustela erminea	2003-6025	0	134.725	82.3697	0	0
Mp96	Mustela putorius	2001-7060	0	0	29.53	0	0
Mp97	Mustela putorius	2001-7074	0	0	0	0	0
Mp98	Mustela putorius	2002-7007	0	406.691	0	0	96.05
Mp99	Mustela putorius	2002-7009	0	425.413	10.2212	0	0
Mp100	Mustela putorius	2002-7011	0	9.66522	0	0	0
Mp101	Mustela putorius	2002-7021	0	0	0	0	0
Mp102	Mustela putorius	2002-7031	4.91	277.079	0	0	0
Mp103	Mustela putorius	2002-7062	0	756.113	23.66	0	0
Mp104	Mustela putorius	2002-7065	0	0	0	0	0
Mp105	Mustela putorius	2002-7066	0	271.404	0	0	0
Mp106	Mustela putorius	2003-7010	0	68.8987	20.1458	0	154.715
Mp107	Mustela putorius	2003-7056	5.25193	300.188	34.0165	0	87.5664
Mp108	Mustela putorius	2004-7000	26.6209	191.704	7.61303	0	0
Mp109	Mustela putorius	2004-7023	0	0	0	0	0
Mp110	Mustela putorius	2004-7029	0	746.563	0	6.21	0
Mp111	Mustela putorius	2012-7000	0	0	0	0	0
Mp112	Mustela putorius	2012-7001	0	410.25	0	0	0
Mp113	Mustela putorius	2012-7002	0	737.568	51.2963	0	10.1231
Mp114	Mustela putorius	2013-7003	0	410.16	54.6982	276.181	109.302
Mp115	Mustela putorius	2013-7004	0	869.199	0	0.832791	0
Mp116	Mustela putorius	2013-7007	0	20.2202	0	0	0
Mp117	Mustela putorius	2013-7011	0	457.77	0	59.79	0
Mp118	Mustela putorius	2013-7015	0	1025.65	47.4301	45.9184	346.777
Mp119	Mustela putorius	2013-7022	0	319.77	62.8944	0	9.06933
Mp120	Mustela putorius	2013-7023	0	12.285	0	0	0

## Sheet: S3b Table AR uncorrected
S3 Table
S3b Hepatic anticoagulant rodenticide concentrations (ng/g wet weight) in the analysed mustelids. Uncorrected values from the two studies [44, 45].
LabID	Species	Jour. No.	Coumatetralyl	Bromadiolone	Difenacoum	Flocoumafen	Brodifacoum
Mf21	Martes foina	2001-4001	0	137.233	16.8577	0	0
Mf23	Martes foina	2001-4005	0.609709	27.7864	0.912621	0	0
Mf24	Martes foina	2001-4008	28.2873	497.495	0.368324	0	0
Mf25	Martes foina	2001-4018	0	105.255	4.52941	0	400.333
Mf26	Martes foina	2001-4026	0.440823	2354.92	0	0	4.9
Mf27	Martes foina	2001-4037	0	709.013	0	0	0
Mf28	Martes foina	2002-4008	24.6278	4.7647	2.56539	0	0
Mf29	Martes foina	2002-4040	22.7024	1089.56	0.485421	0	0.557471
Mf30	Martes foina	2002-4058	0.839962	1098.06	35.0758	0	190.117
Mf31	Martes foina	2002-4069	0.438054	167.962	0.833165	0	0
Mf32	Martes foina	2002-4082	0	712.286	0.936223	0	0.612648
Mf33	Martes foina	2002-4089	0.523184	33.7938	6.01227	0	0.63
Mf34	Martes foina	2003-4059	0	918.823	25.3166	0	0
Mf35	Martes foina	2003-4129	2.30182	144.066	7.50385	0	2.96717
Mf36	Martes foina	2003-4130	0	235.899	2.19142	0	1.55852
Mf37	Martes foina	2003-4133	11.7229	680.5	2.73977	0	66.795
Mf38	Martes foina	2004-4003	0	188.032	2.66539	0	0
Mf39	Martes foina	2004-4014	0	553.584	0.54	5.17	0.55
Mf41	Martes foina	2012-4002	0	1190.16	21.8029	3.78985	29.7049
Mf42	Martes foina	2012-4003	0	1177.33	0.865457	1.23856	115.746
Mf43	Martes foina	2012-4004	1.52893	1105.41	196.97	0	22.9324
Mf44	Martes foina	2012-4005	2.1548	1978.33	0.68833	152.245	5.24432
Mf45	Martes foina	2013-4004	11.3636	1269.68	5.42593	2.60345	16.1538
Mf46	Martes foina	2013-4005	0	1550.76	8.7037	0.944828	10.1538
Mf47	Martes foina	2013-4008	0	1539.78	3.03983	2.16331	44.359
Mf48	Martes foina	2013-4013	0	290.47	505.23	380.01	53.71
Mf49	Martes foina	2013-4016	5.51136	1686.22	32.037	244.828	14.1744
Mf50	Martes foina	2013-4025	4.04283	128.586	0.584046	1.59649	0
Mn51	Mustela nivalis	2001-5023	0	0	20.9892	3.22239	55.3395
Mn52	Mustela nivalis	2001-5035	0	0	17.3078	0	4.80906
Mn53	Mustela nivalis	2001-5036	0	0	18.6613	0	159.375
Mn54	Mustela nivalis	2001-5045	0	0	32.4177	0	8.82409
Mn55	Mustela nivalis	2001-5047	4.70726	16.8478	25.5358	0	4.21318
Mn56	Mustela nivalis	2001-5049	4.97064	22.2635	231.034	17.3198	44.7329
Mn57	Mustela nivalis	2001-5051	4.06621	1610.19	32.2285	6.41588	7.6966
Mn58	Mustela nivalis	2001-5053	0	0	0	0	0
Mn59	Mustela nivalis	2002-5003	44.5196	0	98.2625	48.5416	52.524
Mn60	Mustela nivalis	2002-5004	0	0	55.8184	0	13.4118
Mn61	Mustela nivalis	2002-5025	6.1327	72.0089	0	18.0801	0
Mn62	Mustela nivalis	2002-5044	0	0	0	0	0
Mn63	Mustela nivalis	2002-5045	0	0	11.2926	0	0
Mn64	Mustela nivalis	2003-5008	0	0	99.5034	0	0
Mn65	Mustela nivalis	2003-5009	5.74226	0	4.82561	0	0
Mn66	Mustela nivalis	2003-5013	0	0	20.7665	0	0
Mn67	Mustela nivalis	2003-5014	5.51135	0	12.6919	0	0
Mn68	Mustela nivalis	2003-5015	0	0	255.891	17.1486	51.9167
Mn69	Mustela nivalis	2003-5021	0	0	47.6966	0	146.263
Mn70	Mustela nivalis	2003-5024	10.79	0	207.445	0	23.0742
Me71	Mustela erminea	2001-6000	0	0	49.8513	8.32406	10.1801
Me72	Mustela erminea	2001-6003	0	12.2806	57.4117	8.87086	9.59991
Me73	Mustela erminea	2001-6010	0	177.284	11.7236	0	0
Me74	Mustela erminea	2001-6013	0	0	22.6303	0	5.28272
Me75	Mustela erminea	2001-6015	0	0	2.81	0	0
Me76	Mustela erminea	2002-6006	0	0	4.64637	2.4801	0
Me77	Mustela erminea	2002-6007	60.6395	867.129	23.4756	0	3.89004
Me78	Mustela erminea	2002-6012	0	0	0	0	0
Me79	Mustela erminea	2002-6014	0	21.9353	83.1958	8.37067	317.362
Me80	Mustela erminea	2002-6015	0	1289.87	107.357	4.59462	16.8684
Me81	Mustela erminea	2002-6019	9.70164	29.704	280.236	3.06446	94.6885
Me82	Mustela erminea	2002-6023	0	0	59.3207	5.26764	0
Me83	Mustela erminea	2002-6025	0	11.6478	0	0	0
Me84	Mustela erminea	2003-6001	0	4.33659	90.8791	9.81171	14.7628
Me85	Mustela erminea	2003-6010	0	258.888	36.7627	6.87041	13.5896
Me86	Mustela erminea	2003-6014	0	0	18.0071	16.0805	3.10831
Me87	Mustela erminea	2003-6017	3.04926	0	29.8111	0	5.29336
Me88	Mustela erminea	2003-6020	0	630.524	198.485	0	29.4397
Me89	Mustela erminea	2003-6023	6.55871	47.4573	0	86.2499	0
Me90	Mustela erminea	2003-6025	0	109.127	61.7773	0	0
Mp96	Mustela putorius	2001-7060	0	3.85184	29.53	0	0
Mp97	Mustela putorius	2001-7074	0	0	0	0	0
Mp98	Mustela putorius	2002-7007	0	406.691	0.412901	0	96.05
Mp99	Mustela putorius	2002-7009	0	425.413	10.2212	0	1.05
Mp100	Mustela putorius	2002-7011	0	9.66522	0.342345	0	0
Mp101	Mustela putorius	2002-7021	0.678095	0	0.417512	0	0
Mp102	Mustela putorius	2002-7031	4.91	277.079	0.67	0	0.6
Mp103	Mustela putorius	2002-7062	0.57	756.113	23.66	0	1.08
Mp104	Mustela putorius	2002-7065	0	1.69287	0	0	0
Mp105	Mustela putorius	2002-7066	0	271.404	0.349921	0	0.670767
Mp106	Mustela putorius	2003-7010	1.38804	68.8987	20.1458	0	154.715
Mp107	Mustela putorius	2003-7056	5.25193	300.188	34.0165	0	87.5664
Mp108	Mustela putorius	2004-7000	26.6209	191.704	7.61303	0	2.39068
Mp109	Mustela putorius	2004-7023	0	0.595223	0	0	0
Mp110	Mustela putorius	2004-7029	0	746.563	0	6.21	0.773252
Mp111	Mustela putorius	2012-7000	0	2.64865	2.88889	0	0.894872
Mp112	Mustela putorius	2012-7001	0	410.25	0	0	0
Mp113	Mustela putorius	2012-7002	0.505682	737.568	51.2963	0	10.1231
Mp114	Mustela putorius	2013-7003	0	410.16	54.6982	276.181	109.302
Mp115	Mustela putorius	2013-7004	0	869.199	0	0.832791	0
Mp116	Mustela putorius	2013-7007	0	20.2202	0	0	0
Mp117	Mustela putorius	2013-7011	0	457.77	1.39	59.79	0
Mp118	Mustela putorius	2013-7015	0	1025.65	47.4301	45.9184	346.777
Mp119	Mustela putorius	2013-7022	0	319.77	62.8944	0	9.06933
Mp120	Mustela putorius	2013-7023	0	12.285	0	0	0
