# Supplementary material for: The potential of VKORC1 polymorphisms in Mustelidae for evolving anticoagulant resistance through selection along the food chain
Source: PLoS One. 2019 Aug 29;14(8):e0221706. doi: 10.1371/journal.pone.0221706 (PMC6715177; doi:10.1371/journal.pone.0221706)
Supplement: S4 Table — (XLSX) [file pone.0221706.s004.xlsx]

## Sheet: S4
S4 Table. Individual sequences of vkorc1 (exon 3) of mustelids from this study in comparison with sequences of humans, mice, and rats.
Source	AA Positions R. norv															100	100	100	101	101	101	102	102	102	103	103	103	104	104	104	105	105	105	106	106	106	107	107	107	108	108	108	109	109	109	110	110	110	111
	Nucleotide Position	1	2	3	4	5	6	7	8	9	10	11	12	13	14	15	16	17	18	19	20	21	22	23	24	25	26	27	28	29	30	31	32	33	34	35	36	37	38	39	40	41	42	43	44	45	46	47	48
	Rattus norvegicus DNA	G	T	T	G	C	T	T	G	A	G	G	G	G	A	C	G	T	T	G	G	G	C	C	T	C	T	A	T	C	C	T	A	C	T	G	A	T	C	C	T	G	A	G	T	T	C	C	C
	Rattus norvegicus AA															R	R	R	W	W	W	A	A	A	S	S	S	I	I	I	L	L	L	L	L	L	I	I	I	L	L	L	S	S	S	S	S	S	L
Rost et al. (2009), H.-J. Pelz et al. (2005)	Val112Leu
	Leu120Gln
	Leu128Gln
	Thr137Thr
	Tyr139Phe
	Tyr139Cys
	Tyr139Ser
	Ile141Val
	Ala143Ala
	Ala143Val
	Mus musculus DNA	G	T	T	G	C	T	T	G	A	G	G	G	G	A	C	G	T	T	G	G	G	C	C	T	C	T	A	T	C	C	T	A	C	T	G	G	T	G	C	T	G	A	G	T	T	C	C	C
	Mus musculus AA															R	R	R	W	W	W	A	A	A	S	S	S	I	I	I	L	L	L	L	L	L	V	V	V	L	L	L	S	S	S	S	S	S	L
Rost et al. (2009), H.-J. Pelz et al. (2005)
	Leu128Ser
	Tyr139Cys
	Tyr139Ser
	Homo sapiens DNA														A	C	G	C	T	G	G	G	C	C	T	C	T	G	T	C	C	T	G	A	T	G	C	T	G	C	T	G	A	G	C	T	C	C	C
	Homo sapiens AA															R	R	R	W	W	W	A	A	A	S	S	S	V	V	V	L	L	L	M	M	M	L	L	L	L	L	L	S	S	S	S	S	S	L
Rost et al. (2009), H.-J. Pelz et al. (2005)
	Leu128Arg
	Cloned sequences
	C_Mn55_3_Allel1_4_Clones DNA	-	-	-	-	-	-	-	-	-	-	-	-	C	C	C	G	C	T	G	G	G	C	A	T	C	T	A	T	C	C	T	G	C	T	G	G	T	G	C	T	G	A	G	T	T	C	C	C
	C_Mn55_3_Allel1_4_Clones AA															R	R	R	W	W	W	A	A	A	S	S	S	I	I	I	L	L	L	L	L	L	V	V	V	L	L	L	S	S	S	S	S	S	L
	C_Mn55_6_Allel2_5Clones DNA	-	-	-	-	-	-	-	-	-	-	-	-	C	C	C	G	C	T	G	G	G	C	A	T	C	T	A	T	C	C	T	G	C	T	G	G	T	G	C	T	G	A	G	T	T	C	C	C
	C_Mn55_6_Allel2_5Clones AA															R	R	R	W	W	W	A	A	A	S	S	S	I	I	I	L	L	L	L	L	L	V	V	V	L	L	L	S	S	S	S	S	S	L
	C_Mn64_10_Allel1_1Clone DNA	-	-	-	-	-	-	-	-	-	-	-	-	C	C	C	G	C	T	G	G	G	C	A	T	C	T	A	T	C	C	T	G	C	T	G	G	T	G	C	T	G	A	G	T	T	C	C	C
	C_Mn64_10_Allel1_1Clone AA															R	R	R	W	W	W	A	A	A	S	S	S	I	I	I	L	L	L	L	L	L	V	V	V	L	L	L	S	S	S	S	S	S	L
	Mn64_2_Allel2_6Clones DNA	-	-	-	-	-	-	-	-	-	-	-	-	C	C	C	G	C	T	G	G	G	C	A	T	C	T	A	T	C	C	T	G	C	T	G	G	T	G	C	T	G	A	G	T	T	C	C	C
	Mn64_2_Allel2_6Clones AA															R	R	R	W	W	W	A	A	A	S	S	S	I	I	I	L	L	L	L	L	L	V	V	V	L	L	L	S	S	S	S	S	S	L
	C_Mp102_8_Allel1_1Clone DNA	-	-	-	-	-	-	-	-	-	-	-	-	C	C	C	G	C	T	G	G	G	C	A	T	C	T	A	T	C	C	T	G	C	T	G	G	T	G	C	T	G	A	G	T	T	C	C	C
	C_Mp102_8_Allel1_1Clone AA															R	R	R	W	W	W	A	A	A	S	S	S	I	I	I	L	L	L	L	L	L	V	V	V	L	L	L	S	S	S	S	S	S	L
	Mp102_2_Allel2_9Clones DNA	-	-	-	-	-	-	-	-	-	-	-	-	C	C	C	G	C	T	G	G	G	C	A	T	C	T	A	T	C	C	T	G	C	T	G	G	T	G	C	T	G	A	G	T	T	C	C	C
	Mp102_2_Allel2_9Clones AA															R	R	R	W	W	W	A	A	A	S	S	S	I	I	I	L	L	L	L	L	L	V	V	V	L	L	L	S	S	S	S	S	S	L
	C_Mp109_2_Allel1_1Clone DNA	-	-	-	-	-	-	-	-	-	-	-	-	C	C	C	G	C	T	G	G	G	C	A	T	C	T	A	T	C	C	T	G	C	T	G	G	T	G	C	T	G	A	G	T	T	C	C	C
	C_Mp109_2_Allel1_1Clone AA															R	R	R	W	W	W	A	A	A	S	S	S	I	I	I	L	L	L	L	L	L	V	V	V	L	L	L	S	S	S	S	S	S	L
	Mp109_1_Allel2_6Clones DNA	-	-	-	-	-	-	-	-	-	-	-	-	C	C	C	G	C	T	G	G	G	C	A	T	C	T	A	T	C	C	T	G	C	T	G	G	T	G	C	T	G	A	G	T	T	C	C	C
	Mp109_1_Allel2_6Clones AA															R	R	R	W	W	W	A	A	A	S	S	S	I	I	I	L	L	L	L	L	L	V	V	V	L	L	L	S	S	S	S	S	S	L
	direct sequences
	Martes martes
	Mm1_Must_DogEx3F DNA (from position 19 of the sequence)	N	N	N	N	N	N	N	N	N	N	N	N	N	N	N	N	N	N	N	N	N	N	N	N	N	N	N	N	N	N	N	N	N	N	N	N	N	N	N	N	N	N	N	N	N	N	N	N
	Mm1_Must_DogEx3F AA
	Mm2_Must_DogEx3F DNA (from position 18 of the sequence)	N	N	N	N	N	N	N	N	N	N	N	N	N	N	N	N	N	N	N	N	N	N	N	N	N	N	N	N	N	N	N	N	N	N	N	N	N	N	N	N	N	N	N	N	N	N	N	N
	Mm2_Must_DogEx3F AA
	Mm3_Must_DogEx3F DNA (from position 19 of the sequence)	N	N	N	N	N	N	N	N	N	N	N	N	N	N	N	N	N	N	N	N	N	N	N	N	N	N	N	N	N	N	N	N	N	N	N	N	N	N	N	N	N	N	N	N	N	N	N	N
	Mm3_Must_DogEx3F AA
	Mm4_Must_DogEx3F DNA (from position 19 of the sequence)	N	N	N	N	N	N	N	N	N	N	N	N	N	N	N	N	N	N	N	N	N	N	N	N	N	N	N	N	N	N	N	N	N	N	N	N	N	N	N	N	N	N	N	N	N	N	N	N
	Mm4_Must_DogEx3F AA
	Mm5_Must_DogEx3F DNA (from position 21 of the sequence)	N	N	N	N	N	N	N	N	N	N	N	N	N	N	N	N	N	N	N	N	N	N	N	N	N	N	N	N	N	N	N	N	N	N	N	N	N	N	N	N	N	N	N	N	N	N	N	N
	Mm5_Must_DogEx3F AA
	Mm6_Must_DogEx3F DNA (from position 19 of the sequence)	N	N	N	N	N	N	N	N	N	N	N	N	N	N	N	N	N	N	N	N	N	N	N	N	N	N	N	N	N	N	N	N	N	N	N	N	N	N	N	N	N	N	N	N	N	N	N	N
	Mm6_Must_DogEx3F AA
	Mm7_Must_DogEx3F DNA (from position 22 of the sequence)	N	N	N	N	N	N	N	N	N	N	N	N	N	N	N	N	N	N	N	N	N	N	N	N	N	N	N	N	N	N	N	N	N	N	N	N	N	N	N	N	N	N	N	N	N	N	N	N
	Mm7_Must_DogEx3F AA
	Mm8_Must_DogEx3F DNA (from position 19 of the sequence)	N	N	N	N	N	N	N	N	N	N	N	N	N	N	N	N	N	N	N	N	N	N	N	N	N	N	N	N	N	N	N	N	N	N	N	N	N	N	N	N	N	N	N	N	N	N	N	N
	Mm8_Must_DogEx3F AA
	Mm9_Must_DogEx3F DNA (from position 18 of the sequence)	N	N	N	N	N	N	N	N	N	N	N	N	N	N	N	N	N	N	N	N	N	N	N	N	N	N	N	N	N	N	N	N	N	N	N	N	N	N	N	N	N	N	N	N	N	N	N	N
	Mm9_Must_DogEx3F AA
	Mm10_Must_DogEx3F DNA (from position 20 of the sequence)	N	N	N	N	N	N	N	N	N	N	N	N	N	N	N	N	N	N	N	N	N	N	N	N	N	N	N	N	N	N	N	N	N	N	N	N	N	N	N	N	N	N	N	N	N	N	N	N
	Mm10_Must_DogEx3F AA
	Mm11_Must_DogEx3F DNA (from position 20 of the sequence)	N	N	N	N	N	N	N	N	N	N	N	N	N	N	N	N	N	N	N	N	N	N	N	N	N	N	N	N	N	N	N	N	N	N	N	N	N	N	N	N	N	N	N	N	N	N	N	N
	Mm11_Must_DogEx3F AA
	Mm12_Must_DogEx3F DNA (from position 19 of the sequence)	N	N	N	N	N	N	N	N	N	N	N	N	N	N	N	N	N	N	N	N	N	N	N	N	N	N	N	N	N	N	N	N	N	N	N	N	N	N	N	N	N	N	N	N	N	N	N	N
	Mm12_Must_DogEx3F AA
	Mm13_Must_DogEx3F DNA (from position 20 of the sequence)	N	N	N	N	N	N	N	N	N	N	N	N	N	N	N	N	N	N	N	N	N	N	N	N	N	N	N	N	N	N	N	N	N	N	N	N	N	N	N	N	N	N	N	N	N	N	N	N
	Mm13_Must_DogEx3F AA
	Mm14_Must_DogEx3F DNA (from position 31 of the sequence)	N	N	N	N	N	N	N	N	N	N	N	N	N	N	N	N	N	N	N	N	N	N	N	N	N	N	N	N	N	N	N	N	N	N	N	N	N	N	N	N	N	N	N	N	N	N	N	N
	Mm14_Must_DogEx3F AA
	Mm15_Must_DogEx3F DNA (from position 20 of the sequence)	N	N	N	N	N	N	N	N	N	N	N	N	N	N	N	N	N	N	N	N	N	N	N	N	N	N	N	N	N	N	N	N	N	N	N	N	N	N	N	N	N	N	N	N	N	N	N	N
	Mm15_Must_DogEx3F AA
	Mm16_Must_DogEx3F DNA (from position 22 of the sequence)	N	N	N	N	N	N	N	N	N	N	N	N	N	N	N	N	N	N	N	N	N	N	N	N	N	N	N	N	N	N	N	N	N	N	N	N	N	N	N	N	N	N	N	N	N	N	N	N
	Mm16_Must_DogEx3F AA
	Mm17_Must_DogEx3F DNA (from position 20 of the sequence)	N	N	N	N	N	N	N	N	N	N	N	N	N	N	N	N	N	N	N	N	N	N	N	N	N	N	N	N	N	N	N	N	N	N	N	N	N	N	N	N	N	N	N	N	N	N	N	N
	Mm17_Must_DogEx3F AA
	Mm18_Must_DogEx3F DNA (from position 20 of the sequence)	N	N	N	N	N	N	N	N	N	N	N	N	N	N	N	N	N	N	N	N	N	N	N	N	N	N	N	N	N	N	N	N	N	N	N	N	N	N	N	N	N	N	N	N	N	N	N	N
	Mm18_Must_DogEx3F AA
	Mm19_Must_DogEx3F DNA (from position 21 of the sequence)	N	N	N	N	N	N	N	N	N	N	N	N	N	N	N	N	N	N	N	N	N	N	N	N	N	N	N	N	N	N	N	N	N	N	N	N	N	N	N	N	N	N	N	N	N	N	N	N
	Mm19_Must_DogEx3F AA
	Mm20_Must_DogEx3F DNA (from position 28 of the sequence)	N	N	N	N	N	N	N	N	N	N	N	N	N	N	N	N	N	N	N	N	N	N	N	N	N	N	N	N	N	N	N	N	N	N	N	N	N	N	N	N	N	N	N	N	N	N	N	N
	Mm20_Must_DogEx3F AA
	Martes foina
	Mf21_Must_DogEx3F DNA (from position 18 of the sequence)	N	N	N	N	N	N	N	N	N	N	N	N	N	N	N	N	N	N	N	N	N	N	N	N	N	N	N	N	N	N	N	N	N	N	N	N	N	N	N	N	N	N	N	N	N	N	N	N
	Mf21_Must_DogEx3F AA
	Mf22_Must_DogEx3F DNA (from position 19 of the sequence)	N	N	N	N	N	N	N	N	N	N	N	N	N	N	N	N	N	N	N	N	N	N	N	N	N	N	N	N	N	N	N	N	N	N	N	N	N	N	N	N	N	N	N	N	N	N	N	N
	Mf22_Must_DogEx3F AA
	Mf23_Must_DogEx3F DNA (from position 21 of the sequence)	N	N	N	N	N	N	N	N	N	N	N	N	N	N	N	N	N	N	N	N	N	N	N	N	N	N	N	N	N	N	N	N	N	N	N	N	N	N	N	N	N	N	N	N	N	N	N	N
	Mf23_Must_DogEx3F AA
	Mf24_Must_DogEx3F DNA (from position 18 of the sequence)	N	N	N	N	N	N	N	N	N	N	N	N	N	N	N	N	N	N	N	N	N	N	N	N	N	N	N	N	N	N	N	N	N	N	N	N	N	N	N	N	N	N	N	N	N	N	N	N
	Mf24_Must_DogEx3F AA
	Mf25_Must_DogEx3F DNA (from position 21 of the sequence)	N	N	N	N	N	N	N	N	N	N	N	N	N	N	N	N	N	N	N	N	N	N	N	N	N	N	N	N	N	N	N	N	N	N	N	N	N	N	N	N	N	N	N	N	N	N	N	N
	Mf25_Must_DogEx3F AA
	Mf26_Must_DogEx3F DNA (from position 22 of the sequence)	N	N	N	N	N	N	N	N	N	N	N	N	N	N	N	N	N	N	N	N	N	N	N	N	N	N	N	N	N	N	N	N	N	N	N	N	N	N	N	N	N	N	N	N	N	N	N	N
	Mf26_Must_DogEx3F AA
	Mf27_Must_DogEx3F DNA (from position 28 of the sequence)	N	N	N	N	N	N	N	N	N	N	N	N	N	N	N	N	N	N	N	N	N	N	N	N	N	N	N	N	N	N	N	N	N	N	N	N	N	N	N	N	N	N	N	N	N	N	N	N
	Mf27_Must_DogEx3F AA
	Mf28_Must_DogEx3F DNA (from position 19 of the sequence)	N	N	N	N	N	N	N	N	N	N	N	N	N	N	N	N	N	N	N	N	N	N	N	N	N	N	N	N	N	N	N	N	N	N	N	N	N	N	N	N	N	N	N	N	N	N	N	N
	Mf28_Must_DogEx3F AA
	Mf29_Must_DogEx3F DNA (from position 18 of the sequence)	N	N	N	N	N	N	N	N	N	N	N	N	N	N	N	N	N	N	N	N	N	N	N	N	N	N	N	N	N	N	N	N	N	N	N	N	N	N	N	N	N	N	N	N	N	N	N	N
	Mf29_Must_DogEx3F AA
	Mf30_Must_DogEx3F DNA (from position 21 of the sequence)	N	N	N	N	N	N	N	N	N	N	N	N	N	N	N	N	N	N	N	N	N	N	N	N	N	N	N	N	N	N	N	N	N	N	N	N	N	N	N	N	N	N	N	N	N	N	N	N
	Mf30_Must_DogEx3F AA
	Mf31_Must_DogEx3F DNA (from position 17 of the sequence)	N	N	N	N	N	N	N	N	N	N	N	N	N	N	N	N	N	N	N	N	N	N	N	N	N	N	N	N	N	N	N	N	N	N	N	N	N	N	N	N	N	N	N	N	N	N	N	N
	Mf31_Must_DogEx3F AA
	Mf32_Must_DogEx3F DNA (from position 18 of the sequence)	N	N	N	N	N	N	N	N	N	N	N	N	N	N	N	N	N	N	N	N	N	N	N	N	N	N	N	N	N	N	N	N	N	N	N	N	N	N	N	N	N	N	N	N	N	N	N	N
	Mf32_Must_DogEx3F AA
	Mf33_Must_DogEx3F DNA (from position 18 of the sequence)	N	N	N	N	N	N	N	N	N	N	N	N	N	N	N	N	N	N	N	N	N	N	N	N	N	N	N	N	N	N	N	N	N	N	N	N	N	N	N	N	N	N	N	N	N	N	N	N
	Mf33_Must_DogEx3F AA
	Mf34_Must_DogEx3F DNA (from position 19 of the sequence)	N	N	N	N	N	N	N	N	N	N	N	N	N	N	N	N	N	N	N	N	N	N	N	N	N	N	N	N	N	N	N	N	N	N	N	N	N	N	N	N	N	N	N	N	N	N	N	N
	Mf34_Must_DogEx3F AA
	Mf35_Must_DogEx3F DNA (from position 17 of the sequence)	N	N	N	N	N	N	N	N	N	N	N	N	N	N	N	N	N	N	N	N	N	N	N	N	N	N	N	N	N	N	N	N	N	N	N	N	N	N	N	N	N	N	N	N	N	N	N	N
	Mf35_Must_DogEx3F AA
	Mf36_Must_DogEx3F DNA (from position 24 of the sequence)	N	N	N	N	N	N	N	N	N	N	N	N	N	N	N	N	N	N	N	N	N	N	N	N	N	N	N	N	N	N	N	N	N	N	N	N	N	N	N	N	N	N	N	N	N	N	N	N
	Mf36_Must_DogEx3F AA
	Mf37_Must_DogEx3F DNA (from position 24 of the sequence)	N	N	N	N	N	N	N	N	N	N	N	N	N	N	N	N	N	N	N	N	N	N	N	N	N	N	N	N	N	N	N	N	N	N	N	N	N	N	N	N	N	N	N	N	N	N	N	N
	Mf37_Must_DogEx3F AA
	Mf38_Must_DogEx3F DNA (from position 16 of the sequence)	N	N	N	N	N	N	N	N	N	N	N	N	N	N	N	N	N	N	N	N	N	N	N	N	N	N	N	N	N	N	N	N	N	N	N	N	N	N	N	N	N	N	N	N	N	N	N	N
	Mf38_Must_DogEx3F AA
	Mf39_Must_DogEx3F DNA (from position 18 of the sequence)	N	N	N	N	N	N	N	N	N	N	N	N	N	N	N	N	N	N	N	N	N	N	N	N	N	N	N	N	N	N	N	N	N	N	N	N	N	N	N	N	N	N	N	N	N	N	N	N
	Mf39_Must_DogEx3F AA
	Mf40_Must_DogEx3F DNA (from position 17 of the sequence)	N	N	N	N	N	N	N	N	N	N	N	N	N	N	N	N	N	N	N	N	N	N	N	N	N	N	N	N	N	N	N	N	N	N	N	N	N	N	N	N	N	N	N	N	N	N	N	N
	Mf40_Must_DogEx3F AA
	Mf41_Must_DogEx3F DNA (from position 16 of the sequence)	N	N	N	N	N	N	N	N	N	N	N	N	N	N	N	N	N	N	N	N	N	N	N	N	N	N	N	N	N	N	N	N	N	N	N	N	N	N	N	N	N	N	N	N	N	N	N	N
	Mf41_Must_DogEx3F AA
	Mf42_Must_DogEx3F DNA (from position 18 of the sequence)	N	N	N	N	N	N	N	N	N	N	N	N	N	N	N	N	N	N	N	N	N	N	N	N	N	N	N	N	N	N	N	N	N	N	N	N	N	N	N	N	N	N	N	N	N	N	N	N
	Mf42_Must_DogEx3F AA
	Mf43_Must_DogEx3F DNA (from position 17 of the sequence)	N	N	N	N	N	N	N	N	N	N	N	N	N	N	N	N	N	N	N	N	N	N	N	N	N	N	N	N	N	N	N	N	N	N	N	N	N	N	N	N	N	N	N	N	N	N	N	N
	Mf43_Must_DogEx3F AA
	Mf44_Must_DogEx3F DNA (from position 17 of the sequence)	N	N	N	N	N	N	N	N	N	N	N	N	N	N	N	N	N	N	N	N	N	N	N	N	N	N	N	N	N	N	N	N	N	N	N	N	N	N	N	N	N	N	N	N	N	N	N	N
	Mf44_Must_DogEx3F AA
	Mf45_Must_DogEx3F DNA (from position 17 of the sequence)	N	N	N	N	N	N	N	N	N	N	N	N	N	N	N	N	N	N	N	N	N	N	N	N	N	N	N	N	N	N	N	N	N	N	N	N	N	N	N	N	N	N	N	N	N	N	N	N
	Mf45_Must_DogEx3F AA
	Mf46_Must_DogEx3F DNA (from position 16 of the sequence)	N	N	N	N	N	N	N	N	N	N	N	N	N	N	N	N	N	N	N	N	N	N	N	N	N	N	N	N	N	N	N	N	N	N	N	N	N	N	N	N	N	N	N	N	N	N	N	N
	Mf46_Must_DogEx3F AA
	Mf47_Must_DogEx3F DNA (from position 20 of the sequence)	N	N	N	N	N	N	N	N	N	N	N	N	N	N	N	N	N	N	N	N	N	N	N	N	N	N	N	N	N	N	N	N	N	N	N	N	N	N	N	N	N	N	N	N	N	N	N	N
	Mf47_Must_DogEx3F AA
	Mf48_Must_DogEx3F DNA (from position 17 of the sequence)	N	N	N	N	N	N	N	N	N	N	N	N	N	N	N	N	N	N	N	N	N	N	N	N	N	N	N	N	N	N	N	N	N	N	N	N	N	N	N	N	N	N	N	N	N	N	N	N
	Mf48_Must_DogEx3F AA
	Mf49_Must_DogEx3F DNA (from position 19 of the sequence)	N	N	N	N	N	N	N	N	N	N	N	N	N	N	N	N	N	N	N	N	N	N	N	N	N	N	N	N	N	N	N	N	N	N	N	N	N	N	N	N	N	N	N	N	N	N	N	N
	Mf49_Must_DogEx3F AA
	Mf50_Must_DogEx3F DNA (from position 17 of the sequence)	N	N	N	N	N	N	N	N	N	N	N	N	N	N	N	N	N	N	N	N	N	N	N	N	N	N	N	N	N	N	N	N	N	N	N	N	N	N	N	N	N	N	N	N	N	N	N	N
	Mf50_Must_DogEx3F AA
	Mustela nivalis
	Mn51_Must_DogEx3F DNA (from position 22 of the sequence)	N	N	N	N	N	N	N	N	N	N	N	N	N	N	N	N	N	N	N	N	N	N	N	N	N	N	N	N	N	N	N	N	N	N	N	N	N	N	N	N	N	N	N	N	N	N	N	N
	Mn51_Must_DogEx3F AA
	Mn52_Must_DogEx3F DNA (from position 21 of the sequence)	N	N	N	N	N	N	N	N	N	N	N	N	N	N	N	N	N	N	N	N	N	N	N	N	N	N	N	N	N	N	N	N	N	N	N	N	N	N	N	N	N	N	N	N	N	N	N	N
	Mn52_Must_DogEx3F AA
	Mn53_Must_DogEx3F DNA (from position 20 of the sequence)	N	N	N	N	N	N	N	N	N	N	N	N	N	N	N	N	N	N	N	N	N	N	N	N	N	N	N	N	N	N	N	N	N	N	N	N	N	N	N	N	N	N	N	N	N	N	N	N
	Mn53_Must_DogEx3F AA
	Mn54_Must_DogEx3F DNA (from position 24 of the sequence)	N	N	N	N	N	N	N	N	N	N	N	N	N	N	N	N	N	N	N	N	N	N	N	N	N	N	N	N	N	N	N	N	N	N	N	N	N	N	N	N	N	N	N	N	N	N	N	N
	Mn54_Must_DogEx3F AA
	Mn55_Must_DogEx3F DNA (from position 23 of the sequence)	N	N	N	N	N	N	N	N	N	N	N	N	N	N	N	N	N	N	N	N	N	N	N	N	N	N	N	N	N	N	N	N	N	N	N	N	N	N	N	N	N	N	N	N	N	N	N	N
	Mn55_Must_DogEx3F AA
	Mn56_Must_DogEx3F DNA (from position 23 of the sequence)	N	N	N	N	N	N	N	N	N	N	N	N	N	N	N	N	N	N	N	N	N	N	N	N	N	N	N	N	N	N	N	N	N	N	N	N	N	N	N	N	N	N	N	N	N	N	N	N
	Mn56_Must_DogEx3F AA
	Mn57_Must_DogEx3F DNA (from position 24 of the sequence)	N	N	N	N	N	N	N	N	N	N	N	N	N	N	N	N	N	N	N	N	N	N	N	N	N	N	N	N	N	N	N	N	N	N	N	N	N	N	N	N	N	N	N	N	N	N	N	N
	Mn57_Must_DogEx3F AA
	Mn58_Must_DogEx3F DNA (from position 19 of the sequence)	N	N	N	N	N	N	N	N	N	N	N	N	N	N	N	N	N	N	N	N	N	N	N	N	N	N	N	N	N	N	N	N	N	N	N	N	N	N	N	N	N	N	N	N	N	N	N	N
	Mn58_Must_DogEx3F AA
	Mn59_Must_DogEx3F DNA (from position 24 of the sequence)	N	N	N	N	N	N	N	N	N	N	N	N	N	N	N	N	N	N	N	N	N	N	N	N	N	N	N	N	N	N	N	N	N	N	N	N	N	N	N	N	N	N	N	N	N	N	N	N
	Mn59_Must_DogEx3F AA
	Mn60_Must_DogEx3F DNA (from position 23 of the sequence)	N	N	N	N	N	N	N	N	N	N	N	N	N	N	N	N	N	N	N	N	N	N	N	N	N	N	N	N	N	N	N	N	N	N	N	N	N	N	N	N	N	N	N	N	N	N	N	N
	Mn60_Must_DogEx3F AA
	Mn61_Must_DogEx3F DNA (from position 23 of the sequence)	N	N	N	N	N	N	N	N	N	N	N	N	N	N	N	N	N	N	N	N	N	N	N	N	N	N	N	N	N	N	N	N	N	N	N	N	N	N	N	N	N	N	N	N	N	N	N	N
	Mn61_Must_DogEx3F AA
	Mn62_Must_DogEx3F DNA (from position 25 of the sequence)	N	N	N	N	N	N	N	N	N	N	N	N	N	N	N	N	N	N	N	N	N	N	N	N	N	N	N	N	N	N	N	N	N	N	N	N	N	N	N	N	N	N	N	N	N	N	N	N
	Mn62_Must_DogEx3F AA
	Mn63_Must_DogEx3F DNA (from position 24 of the sequence)	N	N	N	N	N	N	N	N	N	N	N	N	N	N	N	N	N	N	N	N	N	N	N	N	N	N	N	N	N	N	N	N	N	N	N	N	N	N	N	N	N	N	N	N	N	N	N	N
	Mn63_Must_DogEx3F AA
	Mn64_Must_DogEx3F DNA (from position 24 of the sequence)	N	N	N	N	N	N	N	N	N	N	N	N	N	N	N	N	N	N	N	N	N	N	N	N	N	N	N	N	N	N	N	N	N	N	N	N	N	N	N	N	N	N	N	N	N	N	N	N
	Mn64_Must_DogEx3F AA
	Mn65_Must_DogEx3F DNA (from position 24 of the sequence)	N	N	N	N	N	N	N	N	N	N	N	N	N	N	N	N	N	N	N	N	N	N	N	N	N	N	N	N	N	N	N	N	N	N	N	N	N	N	N	N	N	N	N	N	N	N	N	N
	Mn65_Must_DogEx3F AA
	Mn66_Must_DogEx3F DNA (from position 26 of the sequence)	N	N	N	N	N	N	N	N	N	N	N	N	N	N	N	N	N	N	N	N	N	N	N	N	N	N	N	N	N	N	N	N	N	N	N	N	N	N	N	N	N	N	N	N	N	N	N	N
	Mn66_Must_DogEx3F AA
	Mn67_Must_DogEx3F DNA (from position 25 of the sequence)	N	N	N	N	N	N	N	N	N	N	N	N	N	N	N	N	N	N	N	N	N	N	N	N	N	N	N	N	N	N	N	N	N	N	N	N	N	N	N	N	N	N	N	N	N	N	N	N
	Mn67_Must_DogEx3F AA
	Mn68_Must_DogEx3F DNA (from position 23 of the sequence)	N	N	N	N	N	N	N	N	N	N	N	N	N	N	N	N	N	N	N	N	N	N	N	N	N	N	N	N	N	N	N	N	N	N	N	N	N	N	N	N	N	N	N	N	N	N	N	N
	Mn68_Must_DogEx3F AA
	Mn69_Must_DogEx3F DNA (from position 22 of the sequence)	N	N	N	N	N	N	N	N	N	N	N	N	N	N	N	N	N	N	N	N	N	N	N	N	N	N	N	N	N	N	N	N	N	N	N	N	N	N	N	N	N	N	N	N	N	N	N	N
	Mn69_Must_DogEx3F AA
	Mn70_Must_DogEx3F DNA (from position 22 of the sequence)	N	N	N	N	N	N	N	N	N	N	N	N	N	N	N	N	N	N	N	N	N	N	N	N	N	N	N	N	N	N	N	N	N	N	N	N	N	N	N	N	N	N	N	N	N	N	N	N
	Mn70_Must_DogEx3F AA
	Mustela erminea
	Me71_Must_DogEx3F DNA (from position 20 of the sequence)	N	N	N	N	N	N	N	N	N	N	N	N	N	N	N	N	N	N	N	N	N	N	N	N	N	N	N	N	N	N	N	N	N	N	N	N	N	N	N	N	N	N	N	N	N	N	N	N
	Me71_Must_DogEx3F AA
	Me72_Must_DogEx3F DNA (from position 18 of the sequence)	N	N	N	N	N	N	N	N	N	N	N	N	N	N	N	N	N	N	N	N	N	N	N	N	N	N	N	N	N	N	N	N	N	N	N	N	N	N	N	N	N	N	N	N	N	N	N	N
	Me72_Must_DogEx3F AA
	Me73_Must_DogEx3F DNA (from position 21 of the sequence)	N	N	N	N	N	N	N	N	N	N	N	N	N	N	N	N	N	N	N	N	N	N	N	N	N	N	N	N	N	N	N	N	N	N	N	N	N	N	N	N	N	N	N	N	N	N	N	N
	Me73_Must_DogEx3F AA
	Me74_Must_DogEx3F DNA (from position 17 of the sequence)	N	N	N	N	N	N	N	N	N	N	N	N	N	N	N	N	N	N	N	N	N	N	N	N	N	N	N	N	N	N	N	N	N	N	N	N	N	N	N	N	N	N	N	N	N	N	N	N
	Me74_Must_DogEx3F AA
	Me75_Must_DogEx3F DNA (from position 18 of the sequence)	N	N	N	N	N	N	N	N	N	N	N	N	N	N	N	N	N	N	N	N	N	N	N	N	N	N	N	N	N	N	N	N	N	N	N	N	N	N	N	N	N	N	N	N	N	N	N	N
	Me75_Must_DogEx3F AA
	Me76_Must_DogEx3F DNA (from position 17 of the sequence)	N	N	N	N	N	N	N	N	N	N	N	N	N	N	N	N	N	N	N	N	N	N	N	N	N	N	N	N	N	N	N	N	N	N	N	N	N	N	N	N	N	N	N	N	N	N	N	N
	Me76_Must_DogEx3F AA
	Me77_Must_DogEx3F DNA (from position 22 of the sequence)	N	N	N	N	N	N	N	N	N	N	N	N	N	N	N	N	N	N	N	N	N	N	N	N	N	N	N	N	N	N	N	N	N	N	N	N	N	N	N	N	N	N	N	N	N	N	N	N
	Me77_Must_DogEx3F AA
	Me78_Must_DogEx3F DNA (from position 19 of the sequence)	N	N	N	N	N	N	N	N	N	N	N	N	N	N	N	N	N	N	N	N	N	N	N	N	N	N	N	N	N	N	N	N	N	N	N	N	N	N	N	N	N	N	N	N	N	N	N	N
	Me78_Must_DogEx3F AA
	Me79_Must_DogEx3F DNA (from position 20 of the sequence)	N	N	N	N	N	N	N	N	N	N	N	N	N	N	N	N	N	N	N	N	N	N	N	N	N	N	N	N	N	N	N	N	N	N	N	N	N	N	N	N	N	N	N	N	N	N	N	N
	Me79_Must_DogEx3F AA
	Me80_Must_DogEx3F DNA(from position 19 of the sequence)	N	N	N	N	N	N	N	N	N	N	N	N	N	N	N	N	N	N	N	N	N	N	N	N	N	N	N	N	N	N	N	N	N	N	N	N	N	N	N	N	N	N	N	N	N	N	N	N
	Me80_Must_DogEx3F AA
	Me81_Must_DogEx3F DNA(from position 19 of the sequence)	N	N	N	N	N	N	N	N	N	N	N	N	N	N	N	N	N	N	N	N	N	N	N	N	N	N	N	N	N	N	N	N	N	N	N	N	N	N	N	N	N	N	N	N	N	N	N	N
	Me81_Must_DogEx3F AA
	Me82_Must_DogEx3F DNA (from position 20 of the sequence)	N	N	N	N	N	N	N	N	N	N	N	N	N	N	N	N	N	N	N	N	N	N	N	N	N	N	N	N	N	N	N	N	N	N	N	N	N	N	N	N	N	N	N	N	N	N	N	N
	Me82_Must_DogEx3F AA
	Me83_Must_DogEx3F DNA (from position 19 of the sequence)	N	N	N	N	N	N	N	N	N	N	N	N	N	N	N	N	N	N	N	N	N	N	N	N	N	N	N	N	N	N	N	N	N	N	N	N	N	N	N	N	N	N	N	N	N	N	N	N
	Me83_Must_DogEx3F AA
	Me84_Must_DogEx3F DNA (from position 19 of the sequence)	N	N	N	N	N	N	N	N	N	N	N	N	N	N	N	N	N	N	N	N	N	N	N	N	N	N	N	N	N	N	N	N	N	N	N	N	N	N	N	N	N	N	N	N	N	N	N	N
	Me84_Must_DogEx3F AA
	Me85_Must_DogEx3F DNA (from position 26 of the sequence)	N	N	N	N	N	N	N	N	N	N	N	N	N	N	N	N	N	N	N	N	N	N	N	N	N	N	N	N	N	N	N	N	N	N	N	N	N	N	N	N	N	N	N	N	N	N	N	N
	Me85_Must_DogEx3F AA
	Me86_Must_DogEx3F DNA (from position 18 of the sequence)	N	N	N	N	N	N	N	N	N	N	N	N	N	N	N	N	N	N	N	N	N	N	N	N	N	N	N	N	N	N	N	N	N	N	N	N	N	N	N	N	N	N	N	N	N	N	N	N
	Me86_Must_DogEx3F AA
	Me87_Must_DogEx3F DNA (from position 18 of the sequence)	N	N	N	N	N	N	N	N	N	N	N	N	N	N	N	N	N	N	N	N	N	N	N	N	N	N	N	N	N	N	N	N	N	N	N	N	N	N	N	N	N	N	N	N	N	N	N	N
	Me87_Must_DogEx3F AA
	Me88_Must_DogEx3F DNA (from position 20 of the sequence)	N	N	N	N	N	N	N	N	N	N	N	N	N	N	N	N	N	N	N	N	N	N	N	N	N	N	N	N	N	N	N	N	N	N	N	N	N	N	N	N	N	N	N	N	N	N	N	N
	Me88_Must_DogEx3F AA
	Me89_Must_DogEx3F DNA (from position 19 of the sequence)	N	N	N	N	N	N	N	N	N	N	N	N	N	N	N	N	N	N	N	N	N	N	N	N	N	N	N	N	N	N	N	N	N	N	N	N	N	N	N	N	N	N	N	N	N	N	N	N
	Me89_Must_DogEx3F AA
	Me90_Must_DogEx3F DANN (from position 19 of the sequence)	N	N	N	N	N	N	N	N	N	N	N	N	N	N	N	N	N	N	N	N	N	N	N	N	N	N	N	N	N	N	N	N	N	N	N	N	N	N	N	N	N	N	N	N	N	N	N	N
	Me90_Must_DogEx3F AA
	Mustela putorius
	Mp91_Must_DogEx3F DNA (from position 23 of the sequence)	N	N	N	N	N	N	N	N	N	N	N	N	N	N	N	N	N	N	N	N	N	N	N	N	N	N	N	N	N	N	N	N	N	N	N	N	N	N	N	N	N	N	N	N	N	N	N	N
	Mp91_Must_DogEx3F AA
	Mp92_Must_DogEx3F DNA (from position 22 of the sequence)	N	N	N	N	N	N	N	N	N	N	N	N	N	N	N	N	N	N	N	N	N	N	N	N	N	N	N	N	N	N	N	N	N	N	N	N	N	N	N	N	N	N	N	N	N	N	N	N
	Mp92_Must_DogEx3F AA
	Mp93_Must_DogEx3F DNA (from position 24 of the sequence)	N	N	N	N	N	N	N	N	N	N	N	N	N	N	N	N	N	N	N	N	N	N	N	N	N	N	N	N	N	N	N	N	N	N	N	N	N	N	N	N	N	N	N	N	N	N	N	N
	Mp93_Must_DogEx3F AA
	Mp94_Must_DogEx3F DNA (from position 25 of the sequence)	N	N	N	N	N	N	N	N	N	N	N	N	N	N	N	N	N	N	N	N	N	N	N	N	N	N	N	N	N	N	N	N	N	N	N	N	N	N	N	N	N	N	N	N	N	N	N	N
	Mp94_Must_DogEx3F AA
	Mp95_Must_DogEx3F DNA (from position 26 of the sequence)	N	N	N	N	N	N	N	N	N	N	N	N	N	N	N	N	N	N	N	N	N	N	N	N	N	N	N	N	N	N	N	N	N	N	N	N	N	N	N	N	N	N	N	N	N	N	N	N
	Mp95_Must_DogEx3F AA
	Mp96_Must_DogEx3F DNA (from position 22 of the sequence)	N	N	N	N	N	N	N	N	N	N	N	N	N	N	N	N	N	N	N	N	N	N	N	N	N	N	N	N	N	N	N	N	N	N	N	N	N	N	N	N	N	N	N	N	N	N	N	N
	Mp96_Must_DogEx3F AA
	Mp97_Must_DogEx3F DNA (from position 25 of the sequence)	N	N	N	N	N	N	N	N	N	N	N	N	N	N	N	N	N	N	N	N	N	N	N	N	N	N	N	N	N	N	N	N	N	N	N	N	N	N	N	N	N	N	N	N	N	N	N	N
	Mp97_Must_DogEx3F AA
	Mp98_Must_DogEx3F DNA (from position 23 of the sequence)	N	N	N	N	N	N	N	N	N	N	N	N	N	N	N	N	N	N	N	N	N	N	N	N	N	N	N	N	N	N	N	N	N	N	N	N	N	N	N	N	N	N	N	N	N	N	N	N
	Mp98_Must_DogEx3F AA
	Mp99_Must_DogEx3F DNA (from position 24 of the sequence)	N	N	N	N	N	N	N	N	N	N	N	N	N	N	N	N	N	N	N	N	N	N	N	N	N	N	N	N	N	N	N	N	N	N	N	N	N	N	N	N	N	N	N	N	N	N	N	N
	Mp99_Must_DogEx3F AA
	Mp100_Must_DogEx3F DNA (from position 24 of the sequence)	N	N	N	N	N	N	N	N	N	N	N	N	N	N	N	N	N	N	N	N	N	N	N	N	N	N	N	N	N	N	N	N	N	N	N	N	N	N	N	N	N	N	N	N	N	N	N	N
	Mp100_Must_DogEx3F AA
	Mp101_Must_DogEx3F DNA (from position 22 of the sequence)	N	N	N	N	N	N	N	N	N	N	N	N	N	N	N	N	N	N	N	N	N	N	N	N	N	N	N	N	N	N	N	N	N	N	N	N	N	N	N	N	N	N	N	N	N	N	N	N
	Mp101_Must_DogEx3F AA
	Mp102_Must_DogEx3F DNA (from position 22 of the sequence)	N	N	N	N	N	N	N	N	N	N	N	N	N	N	N	N	N	N	N	N	N	N	N	N	N	N	N	N	N	N	N	N	N	N	N	N	N	N	N	N	N	N	N	N	N	N	N	N
	Mp102_Must_DogEx3F AA
	Mp103_Must_DogEx3F DNA (from position 23 of the sequence)	N	N	N	N	N	N	N	N	N	N	N	N	N	N	N	N	N	N	N	N	N	N	N	N	N	N	N	N	N	N	N	N	N	N	N	N	N	N	N	N	N	N	N	N	N	N	N	N
	Mp103_Must_DogEx3F AA
	Mp104_Must_DogEx3F DNA (from position 22 of the sequence)	N	N	N	N	N	N	N	N	N	N	N	N	N	N	N	N	N	N	N	N	N	N	N	N	N	N	N	N	N	N	N	N	N	N	N	N	N	N	N	N	N	N	N	N	N	N	N	N
	Mp104_Must_DogEx3F AA
	Mp105_Must_DogEx3F DNA (from position 17 of the sequence)	N	N	N	N	N	N	N	N	N	N	N	N	N	N	N	N	N	N	N	N	N	N	N	N	N	N	N	N	N	N	N	N	N	N	N	N	N	N	N	N	N	N	N	N	N	N	N	N
	Mp105_Must_DogEx3F AA
	Mp106_Must_DogEx3F DNA (from position 22 of the sequence)	N	N	N	N	N	N	N	N	N	N	N	N	N	N	N	N	N	N	N	N	N	N	N	N	N	N	N	N	N	N	N	N	N	N	N	N	N	N	N	N	N	N	N	N	N	N	N	N
	Mp106_Must_DogEx3F AA
	Mp107_Must_DogEx3F DNA (from position 22 of the sequence)	N	N	N	N	N	N	N	N	N	N	N	N	N	N	N	N	N	N	N	N	N	N	N	N	N	N	N	N	N	N	N	N	N	N	N	N	N	N	N	N	N	N	N	N	N	N	N	N
	Mp107_Must_DogEx3F AA
	Mp108_Must_DogEx3F DNA (from position 22 of the sequence)	N	N	N	N	N	N	N	N	N	N	N	N	N	N	N	N	N	N	N	N	N	N	N	N	N	N	N	N	N	N	N	N	N	N	N	N	N	N	N	N	N	N	N	N	N	N	N	N
	Mp108_Must_DogEx3F AA
	Mp109_Must_DogEx3F DNA (from position 25 of the sequence)	N	N	N	N	N	N	N	N	N	N	N	N	N	N	N	N	N	N	N	N	N	N	N	N	N	N	N	N	N	N	N	N	N	N	N	N	N	N	N	N	N	N	N	N	N	N	N	N
	Mp109_Must_DogEx3F AA
	Mp110_Must_DogEx3F DNA (from position 24 of the sequence)	N	N	N	N	N	N	N	N	N	N	N	N	N	N	N	N	N	N	N	N	N	N	N	N	N	N	N	N	N	N	N	N	N	N	N	N	N	N	N	N	N	N	N	N	N	N	N	N
	Mp110_Must_DogEx3F AA
	Mp111_Must_DogEx3F DNA (from position 23 of the sequence)	N	N	N	N	N	N	N	N	N	N	N	N	N	N	N	N	N	N	N	N	N	N	N	N	N	N	N	N	N	N	N	N	N	N	N	N	N	N	N	N	N	N	N	N	N	N	N	N
	Mp111_Must_DogEx3F AA
	Mp112_Must_DogEx3F DNA (from position 19 of the sequence)	N	N	N	N	N	N	N	N	N	N	N	N	N	N	N	N	N	N	N	N	N	N	N	N	N	N	N	N	N	N	N	N	N	N	N	N	N	N	N	N	N	N	N	N	N	N	N	N
	Mp112_Must_DogEx3F AA
	Mp113_Must_DogEx3F DNA (from position 22 of the sequence)	N	N	N	N	N	N	N	N	N	N	N	N	N	N	N	N	N	N	N	N	N	N	N	N	N	N	N	N	N	N	N	N	N	N	N	N	N	N	N	N	N	N	N	N	N	N	N	N
	Mp113_Must_DogEx3F AA
	Mp114_Must_DogEx3F DNA (from position 22 of the sequence)	N	N	N	N	N	N	N	N	N	N	N	N	N	N	N	N	N	N	N	N	N	N	N	N	N	N	N	N	N	N	N	N	N	N	N	N	N	N	N	N	N	N	N	N	N	N	N	N
	Mp114_Must_DogEx3F AA
	Mp115_Must_DogEx3F DNA (from position 23 of the sequence)	N	N	N	N	N	N	N	N	N	N	N	N	N	N	N	N	N	N	N	N	N	N	N	N	N	N	N	N	N	N	N	N	N	N	N	N	N	N	N	N	N	N	N	N	N	N	N	N
	Mp115_Must_DogEx3F AA
	Mp116_Must_DogEx3F DNA (from position 23 of the sequence)	N	N	N	N	N	N	N	N	N	N	N	N	N	N	N	N	N	N	N	N	N	N	N	N	N	N	N	N	N	N	N	N	N	N	N	N	N	N	N	N	N	N	N	N	N	N	N	N
	Mp116_Must_DogEx3F AA
	Mp117_Must_DogEx3F DNA (from position 21 of the sequence)	N	N	N	N	N	N	N	N	N	N	N	N	N	N	N	N	N	N	N	N	N	N	N	N	N	N	N	N	N	N	N	N	N	N	N	N	N	N	N	N	N	N	N	N	N	N	N	N
	Mp117_Must_DogEx3F AA
	Mp118_Must_DogEx3F DNA (from position 25 of the sequence)	N	N	N	N	N	N	N	N	N	N	N	N	N	N	N	N	N	N	N	N	N	N	N	N	N	N	N	N	N	N	N	N	N	N	N	N	N	N	N	N	N	N	N	N	N	N	N	N
	Mp118_Must_DogEx3F AA
	Mp119_Must_DogEx3F DNA (from position 22 of the sequence)	N	N	N	N	N	N	N	N	N	N	N	N	N	N	N	N	N	N	N	N	N	N	N	N	N	N	N	N	N	N	N	N	N	N	N	N	N	N	N	N	N	N	N	N	N	N	N	N
	Mp119_Must_DogEx3F AA
	Mp120_Must_DogEx3F DNA (from position 22 of the sequence)	N	N	N	N	N	N	N	N	N	N	N	N	N	N	N	N	N	N	N	N	N	N	N	N	N	N	N	N	N	N	N	N	N	N	N	N	N	N	N	N	N	N	N	N	N	N	N	N
	Mp120_Must_DogEx3F AA
[truncated: 158 more columns]
