# Supplementary material for: The potential of VKORC1 polymorphisms in Mustelidae for evolving anticoagulant resistance through selection along the food chain
Source: PLoS One. 2019 Aug 29;14(8):e0221706. doi: 10.1371/journal.pone.0221706 (PMC6715177; doi:10.1371/journal.pone.0221706)
Supplement: S1 Data — (FA) [file pone.0221706.s006.fa]

>Mm1
GTCGGTTCTGTCTACCTGGCCTGGATCCTGTTCTTCGTACTCTATGATTTCTGCATCGTT
TGCATCACTACCTATGCCATCAATGTGGGCCTGATGGTGCTCAGCTTCCGGAAGGTCCGG
GAACCGCAGGGCAAGGTCAAGGGGCAC
>Mm2
GTCGGTTCTGTCTACCTGGCCTGGATCCTGTTCTTCGTACTCTATGATTTCTGCATCGTT
TGCATCACTACCTATGCCATCAATGTGGGCCTGATGGTGCTCAGCTTCCGGAAGGTCCGG
GAACCGCAGGGCAAGGTCAAGGGGCAC
>Mm3
GTCGGTTCTGTCTACCTGGCCTGGATCCTGTTCTTCGTACTCTATGATTTCTGCATCGTT
TGCATCACTACCTATGCCATCAATGTGGGCCTGATGGTGCTCAGCTTCCGGAAGGTCCGG
GAACCGCAGGGCAAGGTCAAGGGGCAC
>Mm4
GTCGGTTCTGTCTACCTGGCCTGGATCCTGTTCTTCATACTCTATGATTTCTGCATCGTT
TGCATCACTACCTATGCCATCAATGTGGGCCTGATGGTGCTCAGCTTCCGGAAGGTCCGG
GAACCGCAGGGCAAGGTCAAGGGGCAC
>Mm5
GTCGGTTCTGTCTACCTGGCCTGGATCCTGTTCTTCATACTCTATGATTTCTGCATCGTT
TGCATCACTACCTATGCCATCAATGTGGGCCTGATGGTGCTCAGCTTCCGGAAGGTCCGG
GAACCGCAGGGCAAGGTCAAGGGGCAC
>Mm6
GTCGGTTCTGTCTACCTGGCCTGGATCCTGTTCTTCATACTCTATGATTTCTGCATCGTT
TGCATCACTACCTATGCCATCAATGTGGGCCTGATGGTGCTCAGCTTCCGGAAGGTCCGG
GAACCGCAGGGCAAGGTCAAGGGGCAC
>Mm7
GTCGGTTCTGTCTACCTGGCCTGGATCCTGTTCTTCATACTCTATGATTTCTGCATCGTT
TGCATCACTACCTATGCCATCAATGTGGGCCTGATGGTGCTCAGCTTCCGGAAGGTCCGG
GAACCGCAGGGCAAGGTCAAGGGGCAC
>Mm8
GTCGGTTCTGTCTACCTGGCCTGGATCCTGTTCTTCATACTCTATGATTTCTGCATCGTT
TGCATCACTACCTATGCCATCAATGTGGGCCTGATGGTGCTCAGCTTCCGGAAGGTCCGG
GAACCGCAGGGCAAGGTCAAGGGGCAC
>Mm9
GTCGGTTCTGTCTACCTGGCCTGGATCCTGTTCTTCATACTCTATGATTTCTGCATCGTT
TGCATCACTACCTATGCCATCAATGTGGGCCTGATGGTGCTCAGCTTCCGGAAGGTCCGG
GAACCGCAGGGCAAGGTCAAGGGGCAC
>Mm11
GTCGGTTCTGTCTACCTGGCCTGGATCCTGTTCTTCATACTCTATGATTTCTGCATCGTT
TGCATCACTACCTATGCCATCAATGTGGGCCTGATGGTGCTCAGCTTCCGGAAGGTCCGG
GAACCGCAGGGCAAGGTCAAGGGGCAC
>Mm12
GTCGGTTCTGTCTACCTGGCCTGGATCCTGTTCTTCATACTCTATGATTTCTGCATCGTT
TGCATCACCACCTATGCCATCAATGTGGGCCTGRTGGTGCTCAGCTTCCGGAAGGTCCGG
GAACCGCAGGGCAAGGTCAAGGGGCAC
>Mm13
GTCGGTTCTGTCTACCTGGCCTGGATCCTGTTCTTCGTACTCTATGATTTCTGCATCGTT
TGCATCACCACCTATGCCATCAATGTGGGCCTGGTGGTGCTCAGCTTCCGGAAGGTCCGG
GAACCGCAGGGCAAGGTCAAGGGGCAC
>Mm14
--------TGTCTACCTGGCCTGGATCCTGTTCTTCATACTCTATGATTTCTGCATCGTT
TGCATCACCACCTATGCCATCAATGTGGGCCTGRTGGTGCTCAGCTTCCGGAAGGTCCGG
GAACCGCAGGGCAAGGTCAAGGGGCAC
>Mm16
GTCGGTTCTGTCTACCTGGCCTGGATCCTGTTCTTCATACTCTATGATTTCTGCATCGTT
TGCATCACTACCTATGCCATCAATGTGGGCCTGATGGTGCTCAGCTTCCGGAAGGTCCGG
GAACCGCAGGGCAAGGTCAAGGGGCAC
>Mm19
GTCGGTTCTGTCTACCTGGCCTGGATCCTGTTCTTCGTACTCTATGATTTCTGCATCGTT
TGCATCACCACCTATGCCATCAATGTGGGCCTGRTGGTGCTCAGCTTCCGGAAGGTCCGG
GAACCGCAGGGCAAGGTCAAGGGGCAC
>Mm20
GTCGGTTCTGTCTACCTGGCCTGGATCCTGTTCTTCGTACTCTATGATTTCTGCATCGTT
TGCATCACCACCTATGCCATCAATGTGGGCCTGGTGGTGCTCAGCTTCCGGAAGGTCCGG
GAACCGCAGGGCAAGGTCAAGGGGCAC
>Mf21
GTCGGTTCTGTCTACCTGGCCTGGATCCTGTTCTTCGTACTCTATGATTTCTGCATCGTT
TGCATCACCACCTATGCCATCAATGTGGGCCTGGTGGTGCTCAGCTTCCGGAAGGTCCGG
GAACCGCAGGGCAAGGTCAAGGGGCAC
>Mf22
GTCGGTTCTGTCTACCTGGCCTGGATCCTGTTCTTCGTACTCTATGATTTCTGCATCGTT
TGCATCACCACCTATGCCATCAATGTGGGCCTGGTGGTGCTCAGCTTCCGGAAGGTCCGG
GAACCGCAGGGCAAGGTCAAGGGGCAC
>Mf23
GTCGGTTCTGTCTACCTGGCCTGGATCCTGTTCTTCGTACTCTATGATTTCTGCATCGTT
TGCATCACCACCTATGCCATCAATGTGGGCCTGGTGGTGCTCAGCTTCCGGAAGGTCCGG
GAACCGCAGGGCAAGGTCAAGGGGCAC
>Mf24
GTCGGTTCTGTCTACCTGGCCTGGATCCTGTTCTTCGTACTCTATGATTTCTGCATCGTT
TGCATCACCACCTATGCCATCAATGTGGGCCTGGTGGTGCTCAGCTTCCGGAAGGTCCGG
GAACCGCAGGGCAAGGTCAAGGGGCAC
>Mf25
GTCGGTTCTGTCTACCTGGCCTGGATCCTGTTCTTCGTACTCTATGATTTCTGCATCGTT
TGCATCACCACCTATGCCATCAATGTGGGCCTGGTGGTGCTCAGCTTCCGGAAGGTCCGG
GAACCGCAGGGCAAGGTCAAGGGGCAC
>Mf26
GTCGGTTCTGTCTACCTGGCCTGGATCCTGTTCTTCGTACTCTATGATTTCTGCATCGTT
TGCATCACCACCTATGCCATCAATGTGGGCCTGGTGGTGCTCAGCTTCCGGAAGGTCCGG
GAACCGCAGGGCAAGGTCAAGGGGCAC
>Mf27
GTCGGTTCTGTCTACCTGGCCTGGATCCTGTTCTTCGTACTCTATGATTTCTGCATCGTT
TGCATCACCACCTATGCCATCAATGTGGGCCTGGTGGTGCTCAGCTTCCGGAAGGTCCGG
GAACCGCAGGGCAAGGTCAAGGGGCAC
>Mf28
GTCGGTTCTGTCTACCTGGCCTGGATCCTGTTCTTCGTACTCTATGATTTCTGCATCGTT
TGCATCACCACCTATGCCATCAATGTGGGCCTGGTGGTGCTCAGCTTCCGGAAGGTCCGG
GAACCGCAGGGCAAGGTCAAGGGGCAC
>Mf29
GTCGGTTCTGTCTACCTGGCCTGGATCCTGTTCTTCGTACTCTATGATTTCTGCATCGTT
TGCATCACCACCTATGCCATCAATGTGGGCCTGGTGGTGCTCAGCTTCCGGAAGGTCCGG
GAACCGCAGGGCAAGGTCAAGGGGCAC
>Mf30
GTCGGTTCTGTCTACCTGGCCTGGATCCTGTTCTTCGTACTCTATGATTTCTGCATCGTT
TGCATCACCACCTATGCCATCAATGTGGGCCTGGTGGTGCTCAGCTTCCGGAAGGTCCGG
GAACCGCAGGGCAAGGTCAAGGGGCAC
>Mf31
GTCGGTTCTGTCTACCTGGCCTGGATCCTGTTCTTCGTACTCTATGATTTCTGCATCGTT
TGCATCACCACCTATGCCATCAATGTGGGCCTGGTGGTGCTCAGCTTCCGGAAGGTCCGG
GAACCGCAGGGCAAGGTCAAGGGGCAC
>Mf32
GTCGGTTCTGTCTACCTGGCCTGGATCCTGTTCTTCGTACTCTATGATTTCTGCATCGTT
TGCATCACCACCTATGCCATCAATGTGGGCCTGGTGGTGCTCAGCTTCCGGAAGGTCCGG
GAACCGCAGGGCAAGGTCAAGGGGCAC
>Mf33
GTCGGTTCTGTCTACCTGGCCTGGATCCTGTTCTTCGTACTCTATGATTTCTGCATCGTT
TGCATCACCACCTATGCCATCAATGTGGGCCTGGTGGTGCTCAGCTTCCGGAAGGTCCGG
GAACCGCAGGGCAAGGTCAAGGGGCAC
>Mf34
GTCGGTTCTGTCTACCTGGCCTGGATCCTGTTCTTCGTACTCTATGATTTCTGCATCGTT
TGCATCACYACCTATGCCATCAATGTGGGCCTGSTGGTGCTCAGCTTCCGGAAGGTCCGG
GAACCGCAGGGCAAGGTCAAGGGGCAC
>Mf35
GTCGGTTCTGTCTACCTGGCCTGGATCCTGTTCTTCGTACTCTATGATTTCTGCATCGTT
TGCATCACCACCTATGCCATCAATGTGGGCCTGGTGGTGCTCAGCTTCCGGAAGGTCCGG
GAACCGCAGGGCAAGGTCAAGGGGCAC
>Mf36
GTCGGTTCTGTCTACCTGGCCTGGATCCTGTTCTTCATACTCTATGATTTCTGCATCGTT
TGCATCACYACCTATGCCATCAATGTGGGCCTGSTGGTGCTCAGCTTCCGGAAGGTCCGG
GAACCGCAGGGCAAGGTCAAGGGGCAC
>Mf37
GTCGGTTCTGTCTACCTGGCCTGGATCCTGTTCTTCATACTCTATGATTTCTGCATCGTT
TGCATCACTACCTATGCCATCAATGTGGGCCTGSTGGTGCTCAGCTTCCGGAAGGTCCGG
GAACCGCAGGGCAAGGTCAAGGGGCAC
>Mf38
GTCGGTTCTGTCTACCTGGCCTGGATCCTGTTCTTCGTACTCTATGATTTCTGCATCGTT
TGCATCACCACCTATGCCATCAATGTGGGCCTGGTGGTGCTCAGCTTCCGGAAGGTCCGG
GAACCGCAGGGCAAGGTCAAGGGGCAC
>Mf39
GTCGGTTCTGTCTACCTGGCCTGGATCCTGTTCTTCGTACTCTATGATTTCTGCATCGTT
TGCATCACCACCTATGCCATCAATGTGGGCCTGGTGGTGCTCAGCTTCCGGAAGGTCCGG
GAACCGCAGGGCAAGGTCAAGGGGCAC
>Mf40
GTCGGTTCTGTCTACCTGGCCTGGATCCTGTTCTTCGTACTCTATGATTTCTGCATCGTT
TGCATCACCACCTATGCCATCAATGTGGGCCTGGTGGTGCTCAGCTTCCGGAAGGTCCGG
GAACCGCAGGGCAAGGTCAAGGGGCAC
>Mf41
GTCGGTTCTGTCTACCTGGCCTGGATCCTGTTCTTCGTACTCTATGATTTCTGCATCGTT
TGCATCACCACCTATGCCATCAATGTGGGCCTGGTGGTGCTCAGCTTCCGGAAGGTCCGG
GAACCGCAGGGCAAGGTCAAGGGGCAC
>Mf42
GTCGGTTCTGTCTACCTGGCCTGGATCCTGTTCTTCGTACTCTATGATTTCTGCATCGTT
TGCATCACCACCTATGCCATCAATGTGGGCCTGGTGGTGCTCAGCTTCCGGAAGGTCCGG
GAACCGCAGGGCAAGGTCAAGGGGCAC
>Mf43
GTCGGTTCTGTCTACCTGGCCTGGATCCTGTTCTTCGTACTCTATGATTTCTGCATCGTT
TGCATCACCACCTATGCCATCAATGTGGGCCTGGTGGTGCTCAGCTTCCGGAAGGTCCGG
GAACCGCAGGGCAAGGTCAAGGGGCAC
>Mf44
GTCGGTTCTGTCTACCTGGCCTGGATCCTGTTCTTCGTACTCTATGATTTCTGCATCGTT
TGCATCACCACCTATGCCATCAATGTGGGCCTGGTGGTGCTCAGCTTCCGGAAGGTCCGG
GAACCGCAGGGCAAGGTCAAGGGGCAC
>Mf45
GTCGGTTCTGTCTACCTGGCCTGGATCCTGTTCTTCGTACTCTATGATTTCTGCATCGTT
TGCATCACCACCTATGCCATCAATGTGGGCCTGGTGGTGCTCAGCTTCCGGAAGGTCCGG
GAACCGCAGGGCAAGGTCAAGGGGCAC
>Mf46
GTCGGTTCTGTCTACCTGGCCTGGATCCTGTTCTTCGTACTCTATGATTTCTGCATCGTT
TGCATCACCACCTATGCCATCAATGTGGGCCTGGTGGTGCTCAGCTTCCGGAAGGTCCGG
GAACCGCAGGGCAAGGTCAAGGGGCAC
>Mf47
GTCGGTTCTGTCTACCTGGCCTGGATCCTGTTCTTCGTACTCTATGATTTCTGCATCGTT
TGCATCACCACCTATGCCATCAATGTGGGCCTGGTGGTGCTCAGCTTCCGGAAGGTCCGG
GAACCGCAGGGCAAGGTCAAGGGGCAC
>Mf48
GTCGGTTCTGTCTACCTGGCCTGGATCCTGTTCTTCGTACTCTATGATTTCTGCATCGTT
TGCATCACCACCTATGCCATCAATGTGGGCCTGGTGGTGCTCAGCTTCCGGAAGGTCCGG
GAACCGCAGGGCAAGGTCAAGGGGCAC
>Mf49
GTCGGTTCTGTCTACCTGGCCTGGATCCTGTTCTTCGTACTCTATGATTTCTGCATCGTT
TGCATCACCACCTATGCCATCAATGTGGGCCTGGTGGTGCTCAGCTTCCGGAAGGTCCGG
GAACCGCAGGGCAAGGTCAAGGGGCAC
>Mf50
GTCGGTTCTGTCTACCTGGCCTGGATCCTGTTCTTCGTACTCTATGATTTCTGCATCGTT
TGCATCACCACCTATGCCATCAATGTGGGCCTGGTGGTGCTCAGCTTCCGGAAGGTCCGG
GAACCGCAGGGCAAGGTCAAGGGGCAC
>Mn51
GTCGGTTCTGTCTACCTGGCCTGGATCCTGTTCTTCATACTCTATGATTTCTGCATCGTT
TGCATCACYACCTATGCCATCAATGTGGGCCTGGTGGTGCTCAGCTTCCGGAAGGTCYGG
GAACCGCAGGGCAAGGTCAAGGGGCAC
>Mn52
GTCGGTTCTGTCTACCTGGCCTGGATCCTGTTCTTCRTACTCTATGATTTCTGCATCGTT
TGCATCACYACCTATGCCATCAATGTGGGCCTGGTGGTGCTCAGCTTCCGGAAGGTCCGG
GAACCGCAGGGCAAGGTCAAGGGGCAC
>Mn53
GTCGGTTCTGTCTACCTGGCCTGGATCCTGTTCTTCATACTCTATGATTTCTGCATCGTT
TGCATCACTACCTATGCCATCAATGTGGGCCTGSTGGTGCTCAGCTTCCGGAAGGTCTGG
GAACCGCAGGGCAAGGTCAAGGGGCAC
>Mn54
GTCGGTTCTGTCTACCTGGCCTGGATCCTGTTMTTCATACTCTATGATTTCTGCATCATT
TGCATCACTACCTATGCCATCAATGTGGGCCTGRTGGTGCTCAGCTTCCGGAAGGTCYGG
GAACCGCAGGGCAAGGTCAAGGGGCAC
>Mn55
GTCGGTTCTGTCTACCTGGCCTGGATCCTGTTCTTCRTACTCTATGATTTCTGCATCGTT
TGCATCACYACCTATGCCATCAATGTGGGCCTGGTGGTGCTCAGCTTCCGGAAGGTCCGG
GAACCGCAGGGCAAGGTCAAGGGGCAC
>Mn56
GTCGGTTCTGTCTACCTGGCCTGGATCCTGTTCTTCGTACTCTATGATTTCTGCATCRTT
TGCATCACYACCTATGCCATCAATGTGGGCCTGGTGGTGCTCAGYTTCCGGAAGGTCCGG
GAACCGCAGGGCAAGGTCAAGGGGCAC
>Mn57
GTCGGTTCTGTCTACCTGGCCTGGATCCTGTTCTTCATACTCTATGATTTCTGCATCRTT
TGCATCACYACCTATGCCATCAATGTGGGCCTGGTGGTGCTCAGCTTCCGGAAGGTCYGG
GAACCGCAGGGCAAGGTCAAGGGGCAC
>Mn58
GTCGGTTCTGTCTACCTGGCCTGGATCCTGTTCTTCATACTCTATGATTTCTGCATCGTT
TGCATCACTACCTATGCCATCAATGTGGGCCTGSTGGTGCTCAGCTTCCGGAAGGTCYGG
GAACCGCAGGGCAAGGTCAAGGGGCAC
>Mn59
GTCGGTTCTGTCTACCTGGCCTGGATCCTGTTMTTCATACTCTATGATTTCTGCATCRTT
TGCATCACCACCTATGCCATCAATGTGGGCCTGATGGTGCTCAGYTTCCGGAAGGTCCGG
GAACCGCAGGGCAAGGTCAAGGGGCAC
>Mn60
GTCGGTTCTGTCTACCTGGCCTGGATCCTGTTMTTCATACTCTATGATTTCTGCATCRTT
TGCATCACCACCTATGCCATCAATGTGGGCCTGRTGGTGCTCAGCTTCCGGAAGGTCCGG
GAACCGCAGGGCAAGGTCAAGGGGCAC
>Mn61
GTCGGTTCTGTCTACCTGGCCTGGATCCTGTTCTTCATACTCTATGATTTCTGCATCATT
TGCATCACTACCTATGCCATCAATGTGGGCCTGRTGGTGCTCAGCTTCCGGAAGGTCYGG
GAACCGCAGGGCAAGGTCAAGGGGCAC
>Mn62
GTCGGTTCTGTCTACCTGGCCTGGATCCTGTTCTTCATACTCTATGATTTCTGCATCRTT
TGCATCACTACCTATGCCATCAATGTGGGCCTGRTGGTGCTCAGCTTCCGGAAGGTCCGG
GAACCGCAGGGCAAGGTCAAGGGGCAC
>Mn63
GTCGGTTCTGTCTACCTGGCCTGGATCCTGTTCTTCATACTCTATGATTTCTGCATCGTT
TGCATCACTACCTATGCCATCAATGTGGGCCTGRTGGTGCTCAGCTTCCGGAAGGTCTGG
GAACCGCAGGGCAAGGTCAAGGGGCAC
>Mn64
GTCGGTTCTGTCTACCTGGCCTGGATCCTGTTCTTCATACTCTATGATTTCTGCATCGTT
TGCATCACYACCTATGCCATCAATGTGGGCCTGGTGGTGCTCAGCTTCCGGAAGGTCYGG
GAACCGCAGGGCAAGGTCAAGGGGCAC
>Mn65
GTCGGTTCTGTCTACCTGGCCTGGATCCTGTTMTTCATACTCTATGATTTCTGCATCRTT
TGCATCACTACCTATGCCATCAATGTGGGCCTGRTGGTGCTCAGCTTCCGGAAGGTCYGG
GAACCGCAGGGCAAGGTCAAGGGGCAC
>Mn66
GTCGGTTCTGTCTACCTGGCCTGGATCCTGTTCTTC-TACTCTATGATTTCTGCATCRTT
TGCATCACYACCTATGCCATCAATGTGGGCCTGATGGTGCTCAGCTTCCGGAAGGTCCGG
GAACCGCAGGGCAAGGTCAAGGGGCAC
>Mn67
GTCGGTTCTGTCTACCTGGCCTGGATCCTGTTCTTCATACTCTATGATTTCTGCATCRTT
TGCATCACTACCTATGCCATCAATGTGGGCCTGGTGGTGCTCAGCTTCCGGAAGGTCTGG
GAACCGCAGGGCAAGGTCAAGGGGCAC
>Mn68
GTCGGTTCTGTCTACCTGGCCTGGATCCTGTTCTTCATACTCTATGATTTCTGCATCATT
TGCATCACTACCTATGCCATCAATGTGGGCCTGATGGTGCTCAGCTTCCGGAAGGTCYGG
GAACCGCAGGGCAAGGTCAAGGGGCAC
>Mn69
GTCGGTTCTGTCTACCTGGCCTGGATCCTGTTMTTCATACTCTATGATTTCTGCATCRTT
TGCATCACTACCTATGCCATCAATGTGGGCCTGRTGGTGCTCAGCTTCCGGAAGGTCYGG
GAACCGCAGGGCAAGGTCAAGGGGCAC
>Me71
GTCGGTTCTGTCTACCTGGCCTGGTACCTGTTCTTCATACTCTATGATTTCTGCATCGTT
TGCATCACTACCTATGCCATCAATGTGGGCCTGCTGGTGCTCAGCTTCCGGAAGGTCCGG
GAACCGCAGGGCAAGGTCAAGGGGCAC
>Me72
GTCGGTTCTGTCTACCTGGCCTGGATCCTGTTCTTCATACTCTATGATTTCTGCATCGTT
TGCATCACTACCTATGCCATCAATGTGGGCCTGCTGGTGCTCAGCTTCCGGAAGGTCCGG
GAACCGCAGGGCAAGGTCAAGGGGCAC
>Me73
GTCGGTTCTGTCTACCTGGCCTGGATCCTGTTCTTCATACTCTATGATTTCTGCATCGTT
TGCATCACTACCTATGCCATCAATGTGGGCCTGCTGGTGCTCAGCTTCCGGAAGGTCCGG
GAACCGCAGGGCAAGGTCAAGGGGCAC
>Me74
GTCGGTTCTGTCTACCTGGCCTGGATCCTGTTCTTCATACTCTATGATTTCTGCATCGTT
TGCATCACTACCTATGCCATCAATGTGGGCCTGCTGGTGCTCAGCTTCCGGAAGGTCCGG
GAACCGCAGGGCAAGGTCAAGGGGCAC
>Me75
GTCGGTTCTGTCTACCTGGCCTGGATCCTGTTCTTCATACTCTATGATTTCTGCATCGTT
TGCATCACTACCTATGCCATCAATGTGGGCCTGCTGGTGCTCAGCTTCCGGAAGGTCCGG
GAACCGCAGGGCAAGGTCAAGGGGCAC
>Me76
GTCGGTTCTGTCTACCTGGCCTGGATCCTGTTCTTCATACTCTATGATTTCTGCATCGTT
TGCATCACTACCTATGCCATCAATGTGGGCCTGCTGGTGCTCAGCTTCCGGAAGGTCCGG
GAACCGCAGGGCAAGGTCAAGGGGCAC
>Me77
GTCGGTTCTGTCTACCTGGCCTGGTACCTGTTCTTCATACTCTATGATTTCTGCATCGTT
TGCATCACTACCTATGCCATCAATGTGGGCCTGCTGGTGCTCAGCTTCCGGAAGGTCCGG
GAACCGCAGGGCAAGGTCAAGGGGCAC
>Me78
GTCGGTTCTGTCTACCTGGCCTGGATCCTGTTCTTCATACTCTATGATTTCTGCATCGTT
TGCATCACTACCTATGCCATCAATGTGGGCCTGCTGGTGCTCAGCTTCCGGAAGGTCCGG
GAACCGCAGGGCAAGGTCAAGGGGCAC
>Me79
GTCGGTTCTGTCTACCTGGCCTGGTACCTGTTCTTCATACTCTATGATTTCTGCATCGTT
TGCATCACYACCTATGCCATCAATGTGGGCCTGSTGGTGCTCAGCTTCCGGAAGGTCCGG
GAACCGCAGGGCAAGGTCAAGGGGCAC
>Me80
GTCGGTTCTGTCTACCTGGCCTGGATCCTGTTCTTCATACTCTATGATTTCTGCATCGTT
TGCGTCACTACCTATGCCATCAATGTGGGCCTGCTGGTGCTCAGCTTCCGGAAGGTCCGG
GAACCGCAGGGCAAGGTCAAGGGGCAC
>Me81
GTCGGTTCTGTCTACCTGGCCTGGATCCTGTTCTTCATACTCTATGATTTCTGCATCGTT
TGCATCACTACCTATGCCATCAATGTGGGCCTGCTGGTGCTCAGCTTCCGGAAGGTCCGG
GAACCGCAGGGCAAGGTCAAGGGGCAC
>Me82
GTCGGTTCTGTCTACCTGGCCTGGATCCTGTTCTTCATACTCTATGATTTCTGCATCGTT
TGCATCACTACCTATGCCATCAATGTGGGCCTGCTGGTGCTCAGCTTCCGGAAGGTCCGG
GAACCGCAGGGCAAGGTCAAGGGGCAC
>Me83
GTCGGTTCTGTCTACCTGGCCTGGATCCTGTTCTTCATACTCTATGATTTCTGCATCGTT
TGCATCACYACCTATGCCATCAATGTGGGCCTGSTGGTGCTCAGCTTCCGGAAGGTCCGG
GAACCGCAGGGCAAGGTCAAGGGGCAC
>Me84
GTCGGTTCTGTCTACCTGGCCTGGATCCTGTTCTTCATACTCTATGATTTCTGCATCGTT
TGCATCACTACCTATGCCATCAATGTGGGCCTGCTGGTGCTCAGCTTCCGGAAGGTCCGG
GAACCGCAGGGCAAGGTCAAGGGGCAC
>Me85
GTCGGTTCTGTCTACCTGGCCTGGATCCTGTTCTTCATACTCTATGATTTCTGCATCGTT
TGCATCACTACCTATGCCATCAATGTGGGCCTGCTGGTGCTCAGCTTCCGGAAGGTCCGG
GAACCGCAGGGCAAGGTCAAGGGGCAC
>Me86
GTCGGTTCTGTCTACCTGGCCTGGATCCTGTTCTTCATACTCTATGATTTCTGCATCGTT
TGCATCACTACCTATGCCATCAATGTGGGCCTGCTGGTGCTCAGCTTCCGGAAGGTCCGG
GAACCGCAGGGCAAGGTCAAGGGGCAC
>Me87
GTCGGTTCTGTCTACCTGGCCTGGTACCTGTTCTTCATACTCTATGATTTCTGCATCGTT
TGCATCACTACCTATGCCATCAATGTGGGCCTGCTGGTGCTCAGCTTCCGGAAGGTCCGG
GAACCGCAGGGCAAGGTCAAGGGGCAC
>Me88
GTCGGTTCTGTCTACCTGGCCTGGATCCTGTTCTTCATACTCTATGATTTCTGCATCGTT
TGCATCACTACCTATGCCATCAATGTGGGCCTGCTGGTGCTCAGCTTCCGGAAGGTCCGG
GAACCGCAGGGCAAGGTCAAGGGGCAC
>Me89
GTCGGTTCTGTCTACCTGGCCTGGATCCTGTTCTTCATACTCTATGATTTCTGCATCGTT
TGCATCACYACCTATGCCATCAATGTGGGCCTGCTGGTGCTCAGCTTCCGGAAGGTCCGG
GAACCGCAGGGCAAGGTCAAGGGGCAC
>Me90
GTCGGTTCTGTCTACCTGGCCTGGATCCTGTTCTTCATACTCTATGATTTCTGCATCGTT
TGCATCATTACCTATGCCATCAATGTGGGCCTGCTGGTGCTCAGCTTCCGGAAGGTCCGG
GAACCGCAGGGCAAGGTCAAGGGGCAC
>Mp91
GTCGGTTCTGTCTACCTGGCCTGGATCCTGTTCTTCATACTCTATGATTTCTGCATCGTT
TGCATCACTACCTATGCCATCAATGTGGGCCTGCTGGTGCTCAGCTTCCGGAAGGTCCGG
GAACCGCAGGGCAAGGTCAAGGGGCAC
>Mp92
GTCGGTTCTGTCTACCTGGCCTGGATCCTGTTCTTCATACTCTATGATTTCTGCATCGTT
TGCATCACTACCTATGCCATCAATGTGGGCCTGCTGGTGCTCAGCTTCCGGAAGGTCCGG
GAACCGCAGGGCAAGGTCAAGGGGCAC
>Mp93
GTCGGTTCTGTCTACCTGGCCTGGATCCTGTTCTTCATACTCTATGATTTCTGCATCGTT
TGCATCACTACCTATGCCATCAATGTGGGCCTGCTGGTGCTCAGCTTCCGGAAGGTCCGG
GARCCGCAGGGCAAGGTCAAGGGGCAC
>Mp94
GTCGGTTCTGTCTACCTGGCCTGGATCCTGTTCTTCATACTCTATGATTTCTGCATCGTT
TGCATCACTACCTATGCCATCAATGTGGGCCTGSTGGTGCTCAGCTTCCGGAAGGTCCGG
GARCCGCAGGGCAAGGTCAAGGGGCAC
>Mp95
GTCGGTTCTGTCTACCTGGCCTGGTACCTGTTCTTCRTACTCTATGATTTCTGCATCGTT
TGCATCACYACCTATGCCATCAATGTGGGCCTGSTGGTGCTCAGCTTCCGGAAGGTCCGG
GAACCGCAGGGCAAGGTCAAGGGGCAC
>Mp96
GTCGGTTCTGTCTACCTGGCCTGGTACCTGTTCTTCGTACTCTATGATTTCTGCATCGTT
TGCATCACCACCTATGCCATCAATGTGGGCCTGGTGGTGCTCAGCTTCCGGAAGGTCCGG
GAACCGCAGGGCAAGGTCAAGGGGCAC
>Mp97
GTCGGTTCTGTCTACCTGGCCTGGTACCTGTTCTTCGTACTCTATGATTTCTGCATCGTT
TGCATCACCACCTATGCCATCAATGTGGGCCTGGTGGTGCTCAGCTTCCGGAAGGTCCGG
GAACCGCAGGGCAAGGTCAAGGGGCAC
>Mp98
GTCGGTTCTGTCTACCTGGCCTGGATCCTGTTCTTCATACTCTATGATTTCTGCATCGTT
TGCATCACTACCTATGCCATCAATGTGGGCCTGSTGGTGCTCAGCTTCCGGAAGGTCCGG
GARCCGCAGGGCAAGGTCAAGGGGCAC
>Mp99
GTCGGTTCTGTCTACCTGGCCTGGATCCTGTTCTTCATACTCTATGATTTCTGCATCGTT
TGCATCACTACCTATGCCATCAATGTGGGCCTGCTGGTGCTCAGCTTCCGGAAGGTCCGG
GAGCCGCAGGGCAAGGTCAAGGGGCAC
>Mp100
GTCGGTTCTGTCTACCTGGCCTGGATCCTGTTCTTCATACTCTATGATTTCTGCATCGTT
TGCATCACTACCTATGCCATCAATGTGGGCCTGCTGGTGCTCAGCTTCCGGAAGGTCCGG
GAACCGCAGGGCAAGGTCAAGGGGCAC
>Mp101
GTCGGTTCTGTCTACCTGGCCTGGATCCTGTTCTTCATACTCTATGATTTCTGCATCGTT
TGCATCACTACCTATGCCATCAATGTGGGCCTGCTGGTGCTCAGCTTCCGGAAGGTCCGG
GAGCCGCAGGGCAAGGTCAAGGGGCAC
>Mp102
GTCGGTTCTGTCTACCTGGCCTGGATCCTGTTCTTCRTACTCTATGATTTCTGCATCGTT
TGCATCACYACCTATGCCATCAATGTGGGCCTGSTGGTGCTCAGCTTCCGGAAGGTCCGG
GAACCGCAGGGCAAGGTCAAGGGGCAC
>Mp103
GTCGGTTCTGTCTACCTGGCCTGGATCCTGTTCTTCATACTCTATGATTTCTGCATCGTT
TGCATCACTACCTATGCCATCAATGTGGGCCTGSTGGTGCTCAGCTTCCGGAAGGTCCGG
GARCCGCAGGGCAAGGTCAAGGGGCAC
>Mp104
GTCGGTTCTGTCTACCTGGCCTGGATCCTGTTCTTCATACTCTATGATTTCTGCATCGTT
TGCATCACYACCTATGCCATCAATGTGGGCCTGSTGGTGCTCAGCTTCCGGAAGGTCCGG
GARCCGCAGGGCAAGGTCAAGGGGCAC
>Mp105
GTCGGTTCTGTCTACCTGGCCTGGATCCTGTTCTTCATACTCTATGATTTCTGCATCGTT
TGCATCACTACCTATGCCATCAATGTGGGCCTGSTGGTGCTCAGCTTCCGGAAGGTCCGG
GARCCGCAGGGCAAGGTCAAGGGGCAC
>Mp106
GTCGGTTCTGTCTACCTGGCCTGGATCCTGTTCTTCATACTCTATGATTTCTGCATCGTT
TGCATCACYACCTATGCCATCAATGTGGGCCTGSTGGTGCTCAGCTTCCGGAAGGTCCGG
GARCCGCAGGGCAAGGTCAAGGGGCAC
>Mp107
GTCGGTTCTGTCTACCTGGCCTGGATCCTGTTCTTCATACTCTATGATTTCTGCATCGTT
TGCATCACTACCTATGCCATCAATGTGGGCCTGCTGGTGCTCAGCTTCCGGAAGGTCCGG
GAACCGCAGGGCAAGGTCAAGGGGCAC
>Mp108
GTCGGTTCTGTCTACCTGGCCTGGATCCTGTTCTTCATACTCTATGATTTCTGCATCGTT
TGCATCACTACCTATGCCATCAATGTGGGCCTGCTGGTGCTCAGCTTCCGGAAGGTCCGG
GARCCGCAGGGCAAGGTCAAGGGGCAC
>Mp109
GTCGGTTCTGTCTACCTGGCCTGGATCCTGTTCTTCRTACTCTATGATTTCTGCATCGTT
TGCATCACYACCTATGCCATCAATGTGGGCCTGSTGGTGCTCAGCTTCCGGAAGGTCCGG
GARCCGCAGGGCAAGGTCAAGGGGCAC
>Mp110
GTCGGTTCTGTCTACCTGGCCTGGTACCTGTTCTTCRTACTCTATGATTTCTGCATCGTT
TGCATCACCACCTATGCCATCAATGTGGGCCTGSTGGTGCTCAGCTTCCGGAAGGTCCGG
GAACCGCAGGGCAAGGTCAAGGGGCAC
>Mp111
GTCGGTTCTGTCTACCTGGCCTGGATCCTGTTCTTCATACTCTATGATTTCTGCATCGTT
TGCATCACTACCTATGCCATCAATGTGGGCCTGCTGGTGCTCAGCTTCCGGAAGGTCCGG
GAACCGCAGGGCAAGGTCAAGGGGCAC
>Mp112
GTCGGTTCTGTCTACCTGGCCTGGATCCTGTTCTTCATACTCTATGATTTCTGCATCGTT
TGCATCACTACCTATGCCATCAATGTGGGCCTGCTGGTGCTCAGCTTCCGGAAGGTCCGG
GAGCCGCAGGGCAAGGTCAAGGGGCAC
>Mp113
GTCGGTTCTGTCTACCTGGCCTGGATCCTGTTCTTCATACTCTATGATTTCTGCATCGTT
TGCATCACYACCTATGCCATCAATGTGGGCCTGSTGGTGCTCAGCTTCCGGAAGGTCCGG
GARCCGCAGGGCAAGGTCAAGGGGCAC
>Mp114
GTCGGTTCTGTCTACCTGGCCTGGATCCTGTTCTTCATACTCTATGATTTCTGCATCGTT
TGCATCACTACCTATGCCATCAATGTGGGCCTGCTGGTGCTCAGCTTCCGGAAGGTCCGG
GARCCGCAGGGCAAGGTCAAGGGGCAC
>Mp115
GTCGGTTCTGTCTACCTGGCCTGGATCCTGTTCTTCATACTCTATGATTTCTGCATCGTT
TGCATCACTACCTATGCCATCAATGTGGGCCTGCTGGTGCTCAGCTTCCGGAAGGTCCGG
GAACCGCAGGGCAAGGTCAAGGGGCAC
>Mp116
GTCGGTTCTGTCTACCTGGCCTGGATCCTGTTCTTCATACTCTATGATTTCTGCATCGTT
TGCATCACTACCTATGCCATCAATGTGGGCCTGCTGGTGCTCAGCTTCCGGAAGGTCCGG
GARCCGCAGGGCAAGGTCAAGGGGCAC
>Mp117
GTCGGTTCTGTCTACCTGGCCTGGATCCTGTTCTTCATACTCTATGATTTCTGCATCGTT
TGCATCACTACCTATGCCATCAATGTGGGCCTGCTGGTGCTCAGCTTCCGGAAGGTCCGG
GARCCGCAGGGCAAGGTCAAGGGGCAC
>Mp118
GTCGGTTCTGTCTACCTGGCCTGGATCCTGTTCTTCATACTCTATGATTTCTGCATCGTT
TGCATCACTACCTATGCCATCAATGTGGGCCTGSTGGTGCTCAGCTTCCGGAAGGTCCGG
GAACCGCAGGGCAAGGTCAAGGGGCAC
>Mp119
GTCGGTTCTGTCTACCTGGCCTGGTACCTGTTCTTCATACTCTATGATTTCTGCATCGTT
TGCATCACYACCTATGCCATCAATGTGGGCCTGSTGGTGCTCAGCTTCCGGAAGGTCCGG
GARCCGCAGGGCAAGGTCAAGGGGCAC
>Mp120
GTCGGTTCTGTCTACCTGGCCTGGATCCTGTTCTTCATACTCTATGATTTCTGCATCGTT
TGCATCACTACCTATGCCATCAATGTGGGCCTGCTGGTGCTCAGCTTCCGGAAGGTCCGG
GAGCCGCAGGGCAAGGTCAAGGGGCAC
